# Supplementary material for: Identification of immunogenic cell death-related signature on prognosis and immunotherapy in kidney renal clear cell carcinoma
Source: Front Immunol. 2023 Aug 18;14:1207061. doi: 10.3389/fimmu.2023.1207061 (PMC10472448; doi:10.3389/fimmu.2023.1207061)
Supplement: Supplementary file 2 [file Table_1.xlsx]

## Sheet: Sheet1
Table S1. The list of ICD genes from the GeneCards database and Pubmed.
TCGA	GeneCards	TCGA|GeneCards
ACSL1	ADA	BAK1
ACSL3	EGFR	BAX
ACSL4	BCL2	BIRC2
ACSL5	PTEN	BIRC3
ACSL6	ATM	CASP1
AIM2	AKT1	CASP3
ALKBH7	KRAS	CASP5
ALOX15	KIT	CASP6
ARHGEF2	PDCD1	CASP8
ASAH1	CDKN2A	CASP9
ATG5	CCND1	CAV1
ATG7	MYC	CD14
BNIP3	BRAF	CFLAR
BOK	CTNNB1	CP
CASP4	ERBB2	CYCS
CHMP2A	STAT3	ELANE
CHMP2B	SCN5A	FAS
CHMP3	MTOR	FASLG
CHMP4A	HRAS	GCLM
CHMP4B	TNFRSF10B	GSDME
CHMP4C	CDH1	GZMB
CHMP6	TGFB1	HMGB1
CHMP7	CD274	HMOX1
CYBB	NRAS	IL18
CYLD	MAPK1	IL1A
DNM1L	VHL	IL1B
FADD	FGFR3	IRF1
FTH1	RB1	IRF3
FTL	TERT	LY96
FTMT	VEGFA	MLKL
FZD9	KITLG	MTCO2P12
GCLC	ALK	NLRP3
GPX4	CDKN1A	PYCARD
GSDMA	BAD	RIPK1
GSDMB	LMNA	RIPK3
GSDMC	HLA-DRB1	SCAF11
GSDMD	BCL2L1	SLC25A4
GSS	BID	SLC40A1
HEBP2	BCL6	SLC7A11
IPMK	ABL1	SPATA2
IRF2	CXCL8	TF
ITPK1	IL2	TFRC
LPCAT3	XIAP	TIRAP
MAP1LC3A	MAPK8	TLR3
MAP1LC3B	ICAM1	TLR4
MAP1LC3C	TTN	TNF
MAP3K5	RET	TP53
MIR101-1	BRCA1	TP63
MIR103A1	CXCR4	TSPO
MIR107	NFKB1	UCN
MIR214	CTLA4	YBX3
MIR22	BRCA2	CALR
MIR221	STAT1	CD4
MIR223	JAK2	CD8A
MIR485	EPCAM	CXCR3
MIR92A1	PTCH1	EIF2AK3
MT3	VCAM1	FOXP3
MT-CO2	STK11	HSP90AA1
NCOA4	JUN	IFNA1
NLRC4	CD44	IFNB1
NLRP1	FLT3	IFNG
NLRP2	MIR34A	IFNGR1
NLRP6	PPARG	IL10
NLRP7	ITGB1	IL17A
NOD1	SRC	IL17RA
NOD2	PIK3R1	IL1R1
NOL3	TNFSF10	IL6
NUPR1	NCAM1	MYD88
PCBP1	EGF	NT5E
PCBP2	IL4	P2RX7
PELI1	CD40	PDIA3
PGAM5	C11orf65	PIK3CA
PJVK	MUC1	PRF1
PLCG1	IL2RA
PPIF	PDCD1LG2
PRKACA	HIF1A
PRNP	PTPN11
PYGL	TGFBR2
RBCK1	BIRC5
SAT1	NPM1
SAT2	CDK4
SLC11A2	HLA-B
SLC39A14	HAVCR2
SLC39A8	FGF2
SLC3A2	PCNA
SLC6A13	FH
SLC6A6	INS
STEAP3	MCL1
TICAM1	KDR
TICAM2	MDM2
TMEM123	NFKBIA
TRAF2	CD40LG
TRPM7	CD28
VDAC2	PARP1
VDAC3	APC
ZBP1	TNFRSF10A
CD8B	FGFR1
ENTPD1	RAC1
	WT1
	MAPK14
	IL7
	MITF
	VIM
	CXCL12
	BCR
	APP
	SYK
	IL3
	FGFR2
	TSC2
	ABCB1
	NFE2L2
	TRA
	KCNH2
	CD3E
	RELA
	FOS
	CDK1
	CD34
	ENG
	TNFRSF1A
	TP73
	CD247
	MMP9
	HLA-A
	CSF2
	SOD1
	CSF3
	FHIT
	PTGS2
	TSC1
	MMP2
	TRB
	MLH1
	CREBBP
	KLRK1
	GATA2
	CALM2
	IGF1
	IGF1R
	BTK
	FN1
	CD19
	CCL2
	ICOS
	LHCGR
	EPO
	MAPK3
	HGF
	THY1
	SLC4A1
	SMARCA4
	TET2
	CDK6
	CD36
	ALB
	TLR2
	MIR20A
	POU5F1
	MIR29A
	GFAP
	B2M
	CD27
	FCGR3A
	ITGB2
	CREB1
	ING1
	CEACAM5
	CCL5
	PDGFRA
	IL15
	SOX2
	ITGA4
	FBXW7
	MAPT
	ITGB3
	ANXA5
	NGF
	SPP1
	GBA
	MSH6
	PROM1
	CSF1
	PRKCA
	IL2RB
	CCR5
	IL13
	IGH
	NOS2
	ERBB4
	VWF
	NTRK1
	CAT
	CLU
	CEACAM1
	PMS2
	ERBB3
	CD79A
	E2F1
	NGFR
	SP1
	SOX9
	ENO2
	MMP1
	ROS1
	CEP85L
	PLAU
	LIG4
	DDX3X
	MIR19A
	MME
	IDH1
	TNFRSF1B
	MS4A1
	TLX1
	DNMT3A
	TGFB2
	SELE
	MKI67
	HLA-G
	TGFA
	ALCAM
	CDKN3
	SNCA
	ICOSLG
	TCL1A
	THPO
	SST
	MYCN
	AURKA
	GSK3B
	CALM1
	THBD
	CD80
	PDGFB
	MIR93
	BMP6
	HDAC9
	BMP2
	HSPA5
	THBS1
	HLA-DQB1
	SERPINE1
	CHGA
	NTRK2
	DSE
	MPL
	IL5
	CSF1R
	TYR
	CASP7
	CD209
	FYN
	LEP
	MPO
	CCND2
	NR3C1
	CTSD
	G6PD
	TNFSF11
	ANK2
	IL6ST
	PLAUR
	CCR6
	CD2
	KRT19
	CR2
	ITGAL
	BAP1
	HSPB1
	ABCG2
	STAT5A
	BSG
	GPC3
	HSPA4
	ABCC1
	GAPDH
	MMP14
	TNFSF13B
	TRG
	S100B
	CD81
	F2
	EPHA2
	CD86
	IL21
	ITGB4
	CEACAM3
	PTPN22
	PRKDC
	MSN
	ACE
	SELL
	CEACAM6
	VCP
	TJP1
	TH
	ITGAV
	DPP4
	ARID1A
	ATRX
	ITGA6
	VDR
	HSPD1
	SELP
	SOD2
	NES
	CD79B
	CCR7
	MYLK
	NANOG
	CACNA1A
	GATA4
	HSPG2
	PARD3
	FANCD2
	IL12B
	CCL3
	PSAP
	ETS1
	FUS
	TNFRSF10D
	AFP
	HLA-C
	CD70
	MUC4
	SHC1
	CXADR
	TOP2A
	EGR1
	MBP
	MIR27A
	CIITA
	TNFRSF10C
	JAK1
	TBK1
	BMP4
	TNFRSF8
	TRAF6
	NRG1
	CYP1A1
	KRT8
	NOTCH2
	GRP
	CD47
	ITGAM
	CTNNA1
	NUMA1
	GNAS
	BMI1
	TIMP1
	CD55
	NEDD9
	EPAS1
	SCN4A
	PDX1
	MAP2
	F3
	PNP
	IL4R
	CALCA
	NFATC2
	HLA-DPB1
	NFATC1
	SEMA3A
	BCAP31
	FGF1
	IRF4
	CXCL10
	CHAT
	PRKCB
	CR1
	KLF4
	PARK7
	CD33
	ITGA2
	BGLAP
	PTHLH
	PVR
	CD46
	NTRK3
	PLA2G6
	ANPEP
	ATR
	CD69
	MIF
	HFE
	BECN1
	FCGR2B
	ADAM10
	CD38
	PDPN
	CYP2A6
	CA9
	LEPR
	AHR
	LGALS1
	NEUROD1
	KIR2DL3
	CD59
	XRCC5
	GLB1
	TRD
	HBG1
	IDO1
	F5
	ITGA2B
	TXN
	CD68
	H2AX
	HSPA8
	NECTIN1
	KIR2DL1
	RPS27A
	GRN
	SMN1
	TTR
	SERPINA3
	MMP3
	XRCC6
	PSCA
	BRD4
	MYL2
	IL11
	AREG
	COL2A1
	VTCN1
	TNFRSF11A
	CALM3
	ELN
	FGFR4
	CD22
	PLAT
	C3
	TGM2
	ALPP
	TLR7
	MYH9
	CD99
	ANTXR2
	ANXA2
	VIP
	ANXA1
	POLE
	APOB
	AGER
	LTA
	RHD
	ROCK1
	ACKR1
	C4A
	DMD
	SOX10
	RPSA
	TG
	PRTN3
	CD58
	NEU1
	RACK1
	IL12A
	IL9
	SPN
	CCL4
	TNFRSF11B
	ADAM17
	BMP7
	PPARA
	CXCR5
	CRYAB
	PSMB8
	GSN
	CD9
	XBP1
	CCR1
	EDNRB
	HSPA1A
	CCR4
	MSH3
	CYP19A1
	EPHB2
	KLK3
	BARD1
	EPHB4
	MMP7
	NECTIN2
	DHFR
	CDCA7
	IGF2R
	RUNX3
	LAMA2
	PLA2G2A
	PRKCI
	SOCS3
	PHB1
	PRDM1
	ADRB2
	MC1R
	CNTN2
	IFNA2
	SART1
	DDR1
	GLA
	CD83
	VTN
	IVNS1ABP
	KMT2D
	EIF2AK2
	TLR9
	CFH
	TUBB
	ITGAX
	HMGA2
	TIMP3
	ENO1
	SLC6A3
	CDK9
	PAX2
	LGALS9
	OLR1
	UBC
	ODC1
	TUBB3
	HLA-DQA1
	TKT
	LDHA
	CEACAM8
	CTAG1B
	OPA1
	GZMA
	RHAG
	APOA1
	CD1A
	PRKCZ
	RHOB
	UCHL1
	TNC
	FCER2
	AICDA
	CDH3
	EIF4EBP1
	CSNK2A1
	TREX1
	SLC9A3
	F2R
	ARSA
	MLANA
	HMMR
	ACTG1
	TNFRSF17
	TNFRSF4
	STAT4
	CD1D
	MMP13
	IRAK4
	FCGR3B
	PRDX1
	PSMB9
	MICA
	ACHE
	FLT3LG
	LRP1
	GAST
	GCG
	S100A9
	SERPINA1
	CD226
	PLG
	CHRNA7
	CD63
	ADCYAP1
	FGA
	GLI2
	ABCA1
	HYOU1
	SAMHD1
	LAG3
	CCR3
	YWHAZ
	DNAH8
	DNASE1
	PMEL
	S100A4
	SLC16A1
	S100A1
	EMD
	YBX1
	KNG1
	ID1
	RPA1
	NTF3
	NR1H2
	MSR1
	SLC6A4
	NR4A2
	ANG
	IL18R1
	RHEB
	ATP2A2
	CD200
	MICB
	PANX1
	EIF2S1
	VDAC1
	GUSB
	CDX2
	FGF4
	CRK
	SPTB
	KRT1
	NPY
	EDNRA
	NEK1
	PTPN2
	PLP1
	ARSB
	NOX4
	LAMP2
	HLA-E
	SIRPA
	IGFBP2
	CGA
	FUT4
	BCAS3
	ACE2
	PAK2
	C1QBP
	TNFRSF9
	PF4
	MYL3
	F2RL1
	AGT
	LIPA
	RECK
	CCL17
	DDX58
	STING1
	SPTAN1
	EDN3
	LMOD1
	PTPRN
	CBFB
	SLC2A4
	OSM
	CCL11
	NPHS1
	CCR2
	TPI1
	HSP90B1
	HLA-DRA
	MVP
	IGHM
	COMT
	LIMS1
	SYNE1
	TLR5
	BIRC7
	GDF15
	STMN1
	DST
	SLC9A1
	CLEC7A
	DCN
	IGHG1
	PTPN3
	CEACAM4
	ITIH4
	TNFSF13
	FAP
	COL17A1
	HLA-DPA1
	TLR8
	CD1C
	KARS1
	CTSL
	ADAMTS13
	PON1
	MIR152
	HP
	TNFSF4
	VIPR1
	S100A8
	GAD2
	MAN2B1
	CXCL9
	LAMP1
	TAP1
	CAMK2G
	RHCE
	UBE3A
	HDAC3
	INPP5D
	IL23A
	XDH
	HPSE
	ITPR1
	GYPC
	HEXA
	CD207
	ABCC3
	HSP90AB1
	TRIM28
	DSG3
	SAG
	STUB1
	PRKG1
	CST3
	PALLD
	MAG
	CCL22
	LAMC1
	ICAM2
	TLR1
	HELLS
	COL3A1
	MYO7A
	HMGCR
	TREM1
	CXCL1
	SERPINC1
	CCNA1
	IAPP
	GAD1
	YWHAB
	KRT17
	CTSG
	CTCF
	MAP1B
	FURIN
	GSR
	CDK12
	IBSP
	MPZ
	MIR146B
	LTF
	PPIA
	MBL2
	PGK1
	ALOX12
	GPT
	PVALB
	PCSK9
	GAL
	IL16
	CLEC12A
	GAA
	TGIF1
	PRPH2
	GYPA
	H3C1
	DDB1
	RPE65
	PFKFB3
	COL7A1
	TRBC2
	RARS1
	ARHGAP45
	INHA
	DSG1
	MAPK12
	CCL20
	F13A1
	GHR
	SLC17A5
	NCL
	TPO
	HLA-DRB3
	CANX
	RALBP1
	LCP1
	VSIR
	CYP1A2
	FOLH1
	MAP3K14
	F11R
	AKAP13
	ITGB7
	RCVRN
	ADAMTSL1
	TSHR
	COL4A5
	ZFHX3
	F8
	DCT
	MR1
	LAIR1
	SLC7A5
	ROR1
	CSPG4
	HBB-LCR
	MLXIPL
	NCSTN
	TUBA1B
	AIRE
	CCKBR
	TSLP
	PSMC5
	ELAVL4
	IGHE
	ACP3
	PTTG1
	PRDX2
	HTR3A
	CREB3
	PTX3
	NEXN
	CNP
	SERPINB3
	MSLN
	INHBA
	ICAM3
	TNFSF9
	MX1
	DNAJB1
	TAT
	ADM
	CD1B
	CSNK2A2
	P4HB
	CCL19
	MMP11
	TOM1
	SLAMF7
	CYB5R3
	MTR
	SLC2A3
	TACC1
	COL4A3
	SDCBP
	LRP2
	TP53BP2
	MAGEA3
	GNLY
	PLA2G1B
	TPT1
	TPH1
	ERVW-1
	CBLB
	NPPA
	FBL
	JAG2
	S100A6
	CEP290
	MYO6
	TNFRSF14
	NOTCH4
	CD74
	HLA-DMA
	IGF2BP2
	LILRB2
	ARG1
	APOBEC3G
	CD160
	CCL18
	MIR132
	CFI
	MGAT5
	TYRP1
	GAS6
	FOLR1
	MYO5B
	RALA
	CGB5
	LILRB1
	TMPO
	CCNT1
	THBS2
	TAPBP
	HLA-DRB5
	PRAME
	FGF9
	MAGED1
	CLDN3
	CGAS
	PABPN1
	MOG
	KDM5B
	RBPJ
	HABP2
	KCNH1
	EIF2AK4
	NAGA
	COMP
	EGR2
	CXCL2
	CAV2
	B4GALT1
	TLR6
	TTK
	PLIN2
	SART3
	CD52
	TAP2
	SP3
	LMNB2
	OXT
	TP53INP1
	EEF2
	ATRIP
	IL23R
	IFNAR1
	GPI
	C5AR1
	PXDN
	CD177
	KDM5C
	NR3C2
	CNR2
	F10
	HLA-DQA2
	PSMB5
	APOH
	CALCRL
	M6PR
	IL17F
	AIMP1
	MYO1B
	TACSTD2
	NUMB
	UPF1
	HEXB
	YES1
	PRDX5
	ADORA1
	TFF1
	FCGR1A
	AIMP2
	CALB1
	TNFSF8
	ASS1
	IMMT
	ID3
	RAB5A
	SLPI
	PRPF31
	ACAN
	ARRB1
	CD109
	VAMP2
	RBM5
	TRAF3IP2
	SGO1
	IL27
	ISG15
	NAT2
	PPARD
	IL13RA2
	EEF1A1
	OXA1L
	MSMB
	PPP1CA
	MDH2
	XK
	HTRA1
	SELPLG
	ADRB1
	CXCL11
	HLA-F
	RBP3
	HSPA1B
	FABP7
	EPRS1
	AKR1C3
	SIX1
	EN1
	COL5A1
	MPP1
	S100A12
	PON2
	CD276
	STX4
	PSIP1
	PPBP
	MFGE8
	WNT2
	GP6
	SLC30A8
	BIK
	NCOA1
	SETDB1
	CLEC4A
	PRLR
	PLA2G7
	GLP1R
	CHRM2
	TBXT
	TTF2
	NOX1
	CD1E
	PTGER2
	PDGFD
	CRYAA
	CHKA
	PAG1
	ADGRG1
	BLZF1
	PIP
	PSME3
	CFHR3
	LILRB4
	DHX9
	HSPB2
	GRAP2
	MAGEA1
	CLIP1
	ROM1
	CCL21
	PSMD4
	CCT8
	NPTN
	EPS8
	SERPINH1
	STS
	HMGB2
	CLDN6
	TRIM21
	SERPINB4
	RAD52
	DBH
	SOX3
	PITX3
	ANXA4
	ST14
	FGF5
	IL1RL1
	AMBP
	USH1C
	MAGEA4
	CXCL5
	DUSP22
	UPK2
	VAMP1
	GALT
	MUC2
	MIA2
	BCAR3
	KPNA2
	TNFSF18
	KRT4
	CGB3
	AMFR
	SLC6A2
	HDAC5
	GCNT2
	PSME2
	IGKC
	LGALS4
	PAH
	H2BC21
	AARS1
	GYPB
	S100A7
	SAFB
	TBC1D4
	GLO1
	GANAB
	CENPA
	CLDN11
	TUBB4B
	UPK3A
	GHRH
	CUL4B
	PADI4
	TPD52
	RNASEH2B
	PA2G4
	LTBP1
	FBLN1
	LY75
	HSPH1
	PTGER3
	CETP
	MPIG6B
	ANXA6
	FPR1
	LGMN
	HLA-DQB2
	ATAD3A
	PLK4
	AGR2
	ACVR2A
	ECM1
	COL4A4
	CHD4
	PPP3R1
	HLA-DOB
	RAPGEF3
	YTHDF2
	MST1
	MUSK
	CHRM3
	CBR1
	LSM2
	TSC22D3
	HNRNPL
	NR5A2
	ZMYND8
	NUDT6
	HLA-DMB
	RTN4R
	AFF1
	SPAG9
	DYSF
	TSPY1
	RPL36A-HNRNPH2
	SSX2
	TPBG
	ULBP2
	SHBG
	LRP1B
	AURKC
	CCR10
	RSF1
	MRC1
	SSB
	CYP21A2
	CTSS
	EED
	CSN1S1
	RPL3
	PPP1R8
	LACTB
	NASP
	ULBP1
	BCHE
	MYO1G
	METTL13
	MOGS
	TRPS1
	SDCCAG8
	TSPAN32
	MYO5A
	PROS1
	MSTN
	STT3B
	MYOM2
	FUT8
	LDHB
	EIF1AD
	NXF1
	TALDO1
	PSMB10
	PIK3C2B
	PGD
	RARRES2
	XYLT1
	DEK
	PTPRK
	MELTF
	NEFM
	RBM14
	FGF13
	CYP24A1
	PRC1
	PGLYRP1
	KMT2E
	CPQ
	ARHGAP24
	OSMR
	ACKR2
	MYO9A
	HSPA14
	COPA
	LGALS3BP
	IL1RAPL2
	AHSG
	TRPM8
	COTL1
	MUC21
	RANBP1
	SOX1
	CCL7
	EEF1D
	AUTS2
	CRTC1
	AGFG1
	PTPRN2
	SF1
	IL36G
	TNKS2
	LBP
	KCNJ6
	HLA-DOA
	XCL1
	MYH14
	FCGR2C
	PPP2R5C
	MBD2
	TBCE
	RPL7
	F9
	CKAP2
	RNH1
	EXOSC5
	FCAR
	TET1
	LRPAP1
	FNBP1
	IMPDH2
	CNBP
	UPK1A
	HINT1
	HSPA2
	IDE
	SEC61A1
	MUC6
	APOBEC3F
	SPA17
	MYH8
	INTS13
	DCLK1
	MYH7B
	CFB
	ULBP3
	OGDH
	MYO9B
	PIBF1
	PTS
	PSG2
	ANAPC4
	TSPYL2
	MAN2C1
	H3C14
	OGFR
	MRPL28
	LITAF
	ALG1
	SMTN
	CLEC4D
	NUP210
	EHF
	OGA
	APOBEC3B
	SUCLA2
	LY6E
	DNAJA2
	AKR1A1
	HMHB1
	ANXA3
	NAT1
	TUSC2
	PRG2
	MAZ
	OLFM4
	NPR1
	IGBP1
	HLA-H
	SKAP2
	AKR1B10
	CFHR5
	KLK6
	C1QA
	ST8SIA4
	GUCY2C
	ELK3
	HYDIN
	DDAH1
	RAMP2
	FGF20
	ABCB5
	GC
	MYO1E
	FCGRT
	RPLP2
	LALBA
	NPR2
	PPP2CB
	RPLP0
	HMGB3
	WTAP
	HOXB7
	RIOK1
	USP22
	STT3A
	TRMT10C
	FAH
	PAEP
	KCNA4
	VAMP7
	EEA1
	CFP
	PDHX
	DUSP5
	ASF1A
	C3AR1
	GIPC1
	IL37
	ERAP1
	PSME1
	PRPF40A
	MGAT3
	SLC45A3
	ANKRD17
	PIWIL2
	HEPH
	NCAPG
	OLIG1
	DLAT
	IFITM3
	CHRNA1
	ZP3
	PLAAT3
	GATAD2A
	ARPC4
	LGR6
	CHRM1
	SCG5
	IFIT2
	MAN2A1
	LSM11
	MIR216A
	PPHLN1
	PLIN1
	RHOF
	SIK3
	RALY
	MESD
	CPA1
	ARG2
	LGALS8
	NAA15
	DDX3Y
	GPA33
	SLC45A2
	LINC01194
	MYL1
	RAB38
	CES1
	LRWD1
	BOP1
	HDLBP
	CMKLR1
	HSD17B12
	SELENOP
	BPIFA1
	UBE2V1
	SNRPN
	ATF5
	CCL25
	JPH4
	EDN2
	ENTR1
	MTPN
	SPECC1L
	CTSH
	PREP
	DLD
	PRDX4
	CDC42EP1
	GBA2
	PASD1
	STAB2
	MYBPC1
	SUV39H1
	ENOX2
	MANBA
	ARSH
	FCRL4
	CTAG2
	MS4A2
	HSPE1
	KLK10
	RPN2
	ZMYM2
	HNRNPDL
	ZNF638
	RABEP1
	DPEP1
	WFDC2
	HSPA6
	KLK7
	SH2D1B
	SOX21
	GSTO1
	HLA-DRB4
	EIF2A
	CTAG1A
	SULT2B1
	IL18BP
	RLIM
	SCP2
	IL17C
	HMSD
	KLK4
	TASOR
	RNASE1
	NARS1
	RIPK4
	ECI2
	FBXO7
	CTCFL
	WNK2
	KTN1
	OMG
	ANKRD36B
	ST13
	APCS
	ZNF750
	OTUD7B
	PHF20
	EPPIN
	PI3
	NLRX1
	ELAVL2
	MIA3
	CSN2
	SYT2
	WRNIP1
	DEPDC1
	EYA2
	PLOD3
	GCC2
	LNX1
	AZU1
	ACRBP
	STEAP1
	CACYBP
	PUM3
	MAGEC2
	MGAT1
	G6PC2
	GOLGA4
	SLC18A3
	BMP3
	MYOM1
	RAMP1
	APOBEC3A
	GIP
	GGCX
	ACO2
	DNAJC2
	KIAA0319L
	HSPA1L
	SEPSECS
	CENPB
	ADAMTS5
	USO1
	LOC107980440
	FAT3
	PPP1R3A
	CSDE1
	GOLM1
	NUDCD1
	SLC9A2
	PPA1
	RO60
	ZNF346
	TMPRSS3
	STIP1
	SIM2
	P2RX5
	DPPA2
	CBLIF
	STRADA
	GGH
	LDHC
	ZNF395
	RPN1
	RLN1
	GANC
	PRSS3
	MIA
	MLN
	FENDRR
	SPAG8
	KIF15
	SNRPF
	EBNA1BP2
	HERPUD1
	EN2
	ABHD16A
	GP2
	OIP5
	COPG2
	CCL28
	NGLY1
	LOC107963955
	CLPX
	NEMF
	RRP7A
	HTR2C
	CABYR
	SPAG6
	PPP2R3B
	GBP5
	HHLA2
	GALNT13
	GLUD2
	GAPDHS
	GATAD2B
	GUCA2A
	OPN1SW
	ATRIP-TREX1
	GYPE
	RHCG
	CLEC9A
	AKAP4
	NTN4
	UGGT1
	DUSP12
	MTIF2
	KCTD3
	CCL16
	OAS3
	BPI
	KLK2
	PLEKHA8
	OTC
	RNPC3
	FABP12
	RAMP3
	NUCB1
	UTP14A
	MAN1A1
	ELAVL3
	AZGP1
	HEIH
	PPIL4
	ERGIC3
	SARS1
	CALML5
	OMP
	CKM
	MIR628
	CTSV
	DEFA1
	RLN2
	TSPAN15
	PRPF38B
	MED6
	BLTP2
	NUB1
	HORMAD2
	BRAP
	TRAPPC1
	KRT23
	ZP4
	KIF2B
	CPA6
	ABCC11
	GPR182
	LPO
	UAP1
	LPIN3
	TMPRSS15
	NNAT
	FCN2
	NELFA
	LINC01554
	ZC3H14
	TMBIM4
	CERS5
	TAF1B
	MYO5C
	STARD10
	BMS1P20
	CLPP
	RNU7-1
	ANKRD13A
	C12orf57
	FBXO9
	SARS2
	SERPINA6
	SPAG17
	MAGEA6
	NDUFV3
	PCMT1
	NOXA1
	IDO2
	TMPRSS13
	SCGB2A2
	INSIG1
	CCDC62
	SERPINB7
	ALDH4A1
	ZNF768
	PDZD8
	GALNT1
	SVEP1
	PEDS1
	ANKRD30A
	CWC27
	UBXN11
	MRPS26
	NUSAP1
	UGT2B17
	IFN1@
	AKAP3
	CEMP1
	CDR1
	MAP1A
	CCDC34
	LBHD1
	N4BP1
	PIWIL3
	HLA-S
	HSP90AA2P
	DCAF12
	ACR
	SAA4
	PMP2
	PRDM10
	ST6GALNAC1
	GUCA2B
	CAB39L
	ZNF700
	MRS2
	GBA3
	MAN2A2
	ELOF1
	EIF1
	MIR548C
	GBP2
	TAF7L
	MPHOSPH10
	RNF167
	MAGEA9
	P3H4
	ROPN1
	LOC111099027
	LOC111099028
	ENOPH1
	BAGE
	CRHBP
	DDX43
	SMPX
	LOC102724971
	GLCE
	MIR939
	PAGE5
	CAGE1
	USP32
	SNRPG
	CSN3
	KLK13
	RFX4
	ZG16B
	UBE2W
	ZP1
	DNAJB1P1
	MAGEC1
	ASPG
	TSHZ1
	SAGE1
	CALR3
	LEMD1
	ILVBL
	GAGE1
	FBXO39
	ACOD1
	MAGEA10
	SPANXA1
	A1BG
	LGSN
	TENT5D
	MIR105-1
	ASTE1
	POGLUT2
	IGKV2-29
	CDB2
	IGHV3-30
	AAVS1
	CAND1.11
	DES-LCR
