# Supplementary material for: Identification of immunogenic cell death-related signature on prognosis and immunotherapy in kidney renal clear cell carcinoma
Source: Front Immunol. 2023 Aug 18;14:1207061. doi: 10.3389/fimmu.2023.1207061 (PMC10472448; doi:10.3389/fimmu.2023.1207061)
Supplement: Supplementary file 3 [file Table_2.xlsx]

## Sheet: Sheet1
Table S2. 1023 combinations based on 10 top significant genes.
num.gene	km.pvalue	core.gene
8 genes	2.22e-16	TF | FOXP3 | LY96 | SLC7A11 | HSP90AA1 | UCN | IFNB1 | TLR3
9 genes	1.33e-15	TF | FOXP3 | LY96 | SLC7A11 | HSP90AA1 | UCN | IFNB1 | PYCARD | TLR3
7 genes	3.66e-15	TF | FOXP3 | SLC7A11 | HSP90AA1 | GCLM | IFNB1 | TLR3
7 genes	6e-15	TF | LY96 | SLC7A11 | UCN | GCLM | IFNB1 | PYCARD
7 genes	6.55e-15	FOXP3 | LY96 | SLC7A11 | HSP90AA1 | UCN | IFNB1 | TLR3
7 genes	6.77e-15	TF | LY96 | SLC7A11 | HSP90AA1 | UCN | PYCARD | TLR3
8 genes	8.66e-15	FOXP3 | LY96 | SLC7A11 | HSP90AA1 | UCN | IFNB1 | PYCARD | TLR3
9 genes	9.1e-15	TF | FOXP3 | LY96 | SLC7A11 | HSP90AA1 | UCN | GCLM | IFNB1 | PYCARD
8 genes	1.1e-14	TF | LY96 | SLC7A11 | HSP90AA1 | UCN | GCLM | IFNB1 | PYCARD
6 genes	1.3e-14	TF | LY96 | SLC7A11 | UCN | GCLM | IFNB1
7 genes	1.3e-14	FOXP3 | LY96 | SLC7A11 | HSP90AA1 | UCN | PYCARD | TLR3
8 genes	1.69e-14	TF | FOXP3 | LY96 | SLC7A11 | HSP90AA1 | GCLM | IFNB1 | TLR3
6 genes	1.75e-14	FOXP3 | LY96 | SLC7A11 | HSP90AA1 | UCN | TLR3
7 genes	1.84e-14	TF | LY96 | SLC7A11 | HSP90AA1 | UCN | GCLM | TLR3
7 genes	2.41e-14	TF | FOXP3 | SLC7A11 | HSP90AA1 | UCN | IFNB1 | TLR3
5 genes	3.1e-14	TF | FOXP3 | SLC7A11 | HSP90AA1 | TLR3
7 genes	3.8e-14	TF | FOXP3 | UCN | GCLM | IFNB1 | PYCARD | TLR3
5 genes	3.87e-14	TF | FOXP3 | UCN | IFNB1 | TLR3
8 genes	4.24e-14	TF | LY96 | SLC7A11 | HSP90AA1 | UCN | GCLM | IFNB1 | TLR3
9 genes	4.24e-14	TF | LY96 | SLC7A11 | HSP90AA1 | UCN | GCLM | IFNB1 | PYCARD | TLR3
7 genes	4.42e-14	FOXP3 | LY96 | HSP90AA1 | UCN | IFNB1 | PYCARD | TLR3
5 genes	4.47e-14	TF | SLC7A11 | UCN | GCLM | IFNB1
9 genes	4.72e-14	FOXP3 | LY96 | SLC7A11 | HSP90AA1 | UCN | GCLM | IFNB1 | PYCARD | TLR3
8 genes	5e-14	TF | FOXP3 | LY96 | SLC7A11 | UCN | GCLM | IFNB1 | PYCARD
9 genes	5.14e-14	TF | FOXP3 | LY96 | SLC7A11 | UCN | GCLM | IFNB1 | PYCARD | TLR3
7 genes	5.62e-14	TF | SLC7A11 | HSP90AA1 | UCN | IFNB1 | PYCARD | TLR3
7 genes	5.65e-14	TF | LY96 | SLC7A11 | HSP90AA1 | UCN | GCLM | IFNB1
6 genes	5.87e-14	TF | LY96 | SLC7A11 | HSP90AA1 | UCN | TLR3
7 genes	6.04e-14	LY96 | SLC7A11 | HSP90AA1 | UCN | IFNB1 | PYCARD | TLR3
5 genes	6.33e-14	TF | SLC7A11 | HSP90AA1 | UCN | IFNB1
5 genes	6.78e-14	FOXP3 | HSP90AA1 | UCN | IFNB1 | TLR3
5 genes	6.81e-14	LY96 | SLC7A11 | HSP90AA1 | UCN | TLR3
8 genes	7.25e-14	TF | FOXP3 | LY96 | SLC7A11 | UCN | IFNB1 | PYCARD | TLR3
7 genes	7.33e-14	TF | FOXP3 | HSP90AA1 | UCN | IFNB1 | PYCARD | TLR3
7 genes	7.36e-14	LY96 | SLC7A11 | HSP90AA1 | UCN | GCLM | IFNB1 | PYCARD
7 genes	7.51e-14	TF | FOXP3 | LY96 | SLC7A11 | UCN | IFNB1 | TLR3
8 genes	7.58e-14	TF | FOXP3 | LY96 | SLC7A11 | HSP90AA1 | UCN | PYCARD | TLR3
8 genes	7.65e-14	TF | FOXP3 | HSP90AA1 | UCN | GCLM | IFNB1 | PYCARD | TLR3
9 genes	7.74e-14	TF | FOXP3 | LY96 | SLC7A11 | HSP90AA1 | UCN | GCLM | IFNB1 | TLR3
8 genes	8.07e-14	TF | FOXP3 | SLC7A11 | HSP90AA1 | UCN | GCLM | IFNB1 | PYCARD
7 genes	8.28e-14	TF | FOXP3 | LY96 | SLC7A11 | HSP90AA1 | UCN | TLR3
8 genes	8.3e-14	TF | FOXP3 | SLC7A11 | HSP90AA1 | UCN | IFNB1 | PYCARD | TLR3
6 genes	8.35e-14	FOXP3 | LY96 | HSP90AA1 | UCN | IFNB1 | TLR3
8 genes	8.35e-14	TF | FOXP3 | LY96 | SLC7A11 | UCN | GCLM | IFNB1 | TLR3
8 genes	8.45e-14	FOXP3 | LY96 | SLC7A11 | HSP90AA1 | UCN | GCLM | IFNB1 | TLR3
6 genes	8.85e-14	LY96 | SLC7A11 | HSP90AA1 | UCN | IFNB1 | TLR3
6 genes	9.07e-14	TF | LY96 | SLC7A11 | UCN | GCLM | TLR3
6 genes	9.38e-14	TF | FOXP3 | SLC7A11 | HSP90AA1 | GCLM | TLR3
7 genes	9.65e-14	TF | LY96 | SLC7A11 | HSP90AA1 | UCN | IFNB1 | TLR3
8 genes	9.68e-14	TF | LY96 | SLC7A11 | UCN | GCLM | IFNB1 | PYCARD | TLR3
6 genes	9.99e-14	LY96 | SLC7A11 | HSP90AA1 | UCN | GCLM | TLR3
6 genes	1e-13	LY96 | SLC7A11 | UCN | IFNB1 | PYCARD | TLR3
6 genes	1.04e-13	TF | FOXP3 | SLC7A11 | HSP90AA1 | IFNB1 | TLR3
6 genes	1.05e-13	TF | LY96 | SLC7A11 | UCN | IFNB1 | TLR3
8 genes	1.05e-13	TF | FOXP3 | LY96 | HSP90AA1 | UCN | GCLM | IFNB1 | TLR3
9 genes	1.05e-13	TF | FOXP3 | SLC7A11 | HSP90AA1 | UCN | GCLM | IFNB1 | PYCARD | TLR3
10 genes	1.06e-13	TF | FOXP3 | LY96 | SLC7A11 | HSP90AA1 | UCN | GCLM | IFNB1 | PYCARD | TLR3
8 genes	1.06e-13	TF | FOXP3 | LY96 | SLC7A11 | HSP90AA1 | UCN | GCLM | IFNB1
8 genes	1.12e-13	TF | LY96 | SLC7A11 | HSP90AA1 | UCN | GCLM | PYCARD | TLR3
7 genes	1.17e-13	TF | FOXP3 | SLC7A11 | HSP90AA1 | GCLM | PYCARD | TLR3
5 genes	1.27e-13	LY96 | SLC7A11 | UCN | GCLM | TLR3
6 genes	1.29e-13	TF | FOXP3 | SLC7A11 | HSP90AA1 | PYCARD | TLR3
7 genes	1.34e-13	TF | LY96 | SLC7A11 | HSP90AA1 | UCN | GCLM | PYCARD
7 genes	1.41e-13	TF | FOXP3 | LY96 | SLC7A11 | HSP90AA1 | IFNB1 | TLR3
7 genes	1.41e-13	TF | LY96 | SLC7A11 | UCN | GCLM | PYCARD | TLR3
6 genes	1.44e-13	TF | FOXP3 | HSP90AA1 | UCN | IFNB1 | TLR3
7 genes	1.44e-13	TF | FOXP3 | LY96 | SLC7A11 | UCN | GCLM | IFNB1
8 genes	1.49e-13	LY96 | SLC7A11 | HSP90AA1 | UCN | GCLM | IFNB1 | PYCARD | TLR3
9 genes	1.49e-13	TF | FOXP3 | LY96 | SLC7A11 | HSP90AA1 | GCLM | IFNB1 | PYCARD | TLR3
7 genes	1.55e-13	TF | SLC7A11 | HSP90AA1 | UCN | GCLM | IFNB1 | PYCARD
7 genes	1.57e-13	TF | FOXP3 | HSP90AA1 | UCN | GCLM | IFNB1 | TLR3
7 genes	1.57e-13	TF | LY96 | SLC7A11 | UCN | GCLM | IFNB1 | TLR3
6 genes	1.58e-13	TF | SLC7A11 | HSP90AA1 | UCN | PYCARD | TLR3
7 genes	1.65e-13	LY96 | SLC7A11 | HSP90AA1 | UCN | GCLM | PYCARD | TLR3
6 genes	1.84e-13	TF | LY96 | SLC7A11 | HSP90AA1 | UCN | IFNB1
6 genes	1.95e-13	TF | FOXP3 | HSP90AA1 | GCLM | IFNB1 | PYCARD
6 genes	2e-13	TF | LY96 | HSP90AA1 | UCN | IFNB1 | TLR3
5 genes	2.08e-13	FOXP3 | SLC7A11 | HSP90AA1 | GCLM | TLR3
6 genes	2.08e-13	TF | LY96 | UCN | IFNB1 | PYCARD | TLR3
8 genes	2.2e-13	TF | LY96 | SLC7A11 | HSP90AA1 | UCN | IFNB1 | PYCARD | TLR3
7 genes	2.43e-13	FOXP3 | SLC7A11 | HSP90AA1 | UCN | IFNB1 | PYCARD | TLR3
6 genes	2.48e-13	LY96 | SLC7A11 | HSP90AA1 | UCN | PYCARD | TLR3
6 genes	2.54e-13	TF | LY96 | SLC7A11 | HSP90AA1 | GCLM | IFNB1
6 genes	2.87e-13	TF | SLC7A11 | UCN | GCLM | IFNB1 | PYCARD
7 genes	2.93e-13	TF | LY96 | SLC7A11 | UCN | IFNB1 | PYCARD | TLR3
7 genes	3e-13	TF | FOXP3 | SLC7A11 | HSP90AA1 | UCN | IFNB1 | PYCARD
6 genes	3.05e-13	FOXP3 | SLC7A11 | HSP90AA1 | UCN | IFNB1 | TLR3
7 genes	3.07e-13	TF | LY96 | SLC7A11 | HSP90AA1 | GCLM | IFNB1 | TLR3
6 genes	3.25e-13	FOXP3 | SLC7A11 | HSP90AA1 | GCLM | PYCARD | TLR3
6 genes	3.33e-13	LY96 | SLC7A11 | UCN | GCLM | IFNB1 | TLR3
7 genes	3.33e-13	LY96 | SLC7A11 | UCN | GCLM | IFNB1 | PYCARD | TLR3
5 genes	3.33e-13	TF | LY96 | UCN | IFNB1 | TLR3
8 genes	3.49e-13	FOXP3 | LY96 | SLC7A11 | HSP90AA1 | UCN | GCLM | IFNB1 | PYCARD
8 genes	3.7e-13	TF | FOXP3 | LY96 | UCN | GCLM | IFNB1 | PYCARD | TLR3
6 genes	3.8e-13	TF | FOXP3 | LY96 | UCN | IFNB1 | TLR3
7 genes	3.8e-13	TF | FOXP3 | LY96 | UCN | IFNB1 | PYCARD | TLR3
7 genes	3.95e-13	TF | FOXP3 | LY96 | HSP90AA1 | UCN | GCLM | TLR3
6 genes	4.03e-13	LY96 | SLC7A11 | UCN | GCLM | IFNB1 | PYCARD
8 genes	4.13e-13	TF | SLC7A11 | HSP90AA1 | UCN | GCLM | IFNB1 | PYCARD | TLR3
6 genes	4.26e-13	TF | FOXP3 | UCN | GCLM | IFNB1 | TLR3
8 genes	4.28e-13	TF | FOXP3 | SLC7A11 | HSP90AA1 | UCN | GCLM | IFNB1 | TLR3
7 genes	4.44e-13	FOXP3 | LY96 | SLC7A11 | UCN | GCLM | IFNB1 | PYCARD
7 genes	4.49e-13	TF | FOXP3 | SLC7A11 | UCN | IFNB1 | PYCARD | TLR3
8 genes	5.02e-13	TF | FOXP3 | LY96 | SLC7A11 | HSP90AA1 | GCLM | PYCARD | TLR3
7 genes	5.49e-13	FOXP3 | LY96 | SLC7A11 | HSP90AA1 | UCN | IFNB1 | PYCARD
7 genes	5.5e-13	TF | LY96 | SLC7A11 | HSP90AA1 | GCLM | IFNB1 | PYCARD
7 genes	5.55e-13	TF | FOXP3 | LY96 | SLC7A11 | HSP90AA1 | GCLM | TLR3
5 genes	5.61e-13	TF | FOXP3 | SLC7A11 | GCLM | PYCARD
6 genes	5.71e-13	LY96 | SLC7A11 | UCN | GCLM | PYCARD | TLR3
6 genes	5.75e-13	TF | SLC7A11 | HSP90AA1 | UCN | GCLM | IFNB1
5 genes	5.97e-13	LY96 | SLC7A11 | UCN | GCLM | IFNB1
6 genes	6.07e-13	FOXP3 | LY96 | SLC7A11 | UCN | IFNB1 | TLR3
7 genes	6.26e-13	FOXP3 | LY96 | SLC7A11 | HSP90AA1 | GCLM | IFNB1 | TLR3
6 genes	6.4e-13	FOXP3 | LY96 | HSP90AA1 | UCN | GCLM | TLR3
7 genes	6.67e-13	TF | LY96 | HSP90AA1 | UCN | GCLM | IFNB1 | TLR3
6 genes	6.73e-13	TF | FOXP3 | SLC7A11 | UCN | IFNB1 | TLR3
6 genes	6.77e-13	TF | SLC7A11 | HSP90AA1 | UCN | IFNB1 | PYCARD
7 genes	6.87e-13	TF | FOXP3 | SLC7A11 | HSP90AA1 | UCN | GCLM | IFNB1
7 genes	6.95e-13	TF | SLC7A11 | HSP90AA1 | UCN | GCLM | PYCARD | TLR3
6 genes	7.18e-13	TF | FOXP3 | UCN | IFNB1 | PYCARD | TLR3
7 genes	7.41e-13	LY96 | SLC7A11 | HSP90AA1 | UCN | GCLM | IFNB1 | TLR3
7 genes	7.5e-13	TF | FOXP3 | LY96 | UCN | GCLM | IFNB1 | TLR3
7 genes	8.21e-13	FOXP3 | SLC7A11 | HSP90AA1 | UCN | GCLM | IFNB1 | TLR3
9 genes	8.32e-13	TF | FOXP3 | LY96 | HSP90AA1 | UCN | GCLM | IFNB1 | PYCARD | TLR3
5 genes	8.35e-13	TF | SLC7A11 | HSP90AA1 | UCN | GCLM
5 genes	9.17e-13	LY96 | SLC7A11 | HSP90AA1 | UCN | GCLM
7 genes	9.28e-13	TF | LY96 | HSP90AA1 | UCN | IFNB1 | PYCARD | TLR3
6 genes	9.37e-13	FOXP3 | HSP90AA1 | UCN | GCLM | IFNB1 | TLR3
4 genes	9.49e-13	FOXP3 | UCN | IFNB1 | TLR3
7 genes	9.85e-13	TF | FOXP3 | SLC7A11 | HSP90AA1 | UCN | PYCARD | TLR3
7 genes	9.95e-13	TF | FOXP3 | LY96 | SLC7A11 | HSP90AA1 | PYCARD | TLR3
7 genes	1e-12	TF | LY96 | SLC7A11 | HSP90AA1 | UCN | IFNB1 | PYCARD
6 genes	1e-12	SLC7A11 | HSP90AA1 | UCN | IFNB1 | PYCARD | TLR3
6 genes	1.02e-12	FOXP3 | SLC7A11 | UCN | IFNB1 | PYCARD | TLR3
7 genes	1.02e-12	FOXP3 | LY96 | SLC7A11 | UCN | IFNB1 | PYCARD | TLR3
7 genes	1.03e-12	TF | FOXP3 | SLC7A11 | UCN | GCLM | IFNB1 | PYCARD
6 genes	1.11e-12	TF | SLC7A11 | HSP90AA1 | GCLM | IFNB1 | PYCARD
6 genes	1.11e-12	TF | LY96 | SLC7A11 | HSP90AA1 | IFNB1 | TLR3
6 genes	1.11e-12	TF | FOXP3 | LY96 | UCN | PYCARD | TLR3
7 genes	1.11e-12	TF | FOXP3 | LY96 | SLC7A11 | HSP90AA1 | GCLM | IFNB1
5 genes	1.14e-12	TF | LY96 | HSP90AA1 | UCN | TLR3
7 genes	1.16e-12	TF | FOXP3 | LY96 | HSP90AA1 | UCN | IFNB1 | TLR3
6 genes	1.18e-12	TF | FOXP3 | SLC7A11 | HSP90AA1 | UCN | PYCARD
8 genes	1.2e-12	TF | LY96 | HSP90AA1 | UCN | GCLM | IFNB1 | PYCARD | TLR3
4 genes	1.22e-12	FOXP3 | SLC7A11 | HSP90AA1 | TLR3
6 genes	1.29e-12	FOXP3 | SLC7A11 | HSP90AA1 | IFNB1 | PYCARD | TLR3
8 genes	1.42e-12	TF | FOXP3 | SLC7A11 | UCN | GCLM | IFNB1 | PYCARD | TLR3
7 genes	1.45e-12	TF | FOXP3 | LY96 | SLC7A11 | GCLM | IFNB1 | TLR3
8 genes	1.46e-12	TF | FOXP3 | SLC7A11 | HSP90AA1 | GCLM | IFNB1 | PYCARD | TLR3
7 genes	1.48e-12	TF | FOXP3 | SLC7A11 | UCN | GCLM | IFNB1 | TLR3
6 genes	1.54e-12	FOXP3 | LY96 | SLC7A11 | HSP90AA1 | IFNB1 | TLR3
6 genes	1.56e-12	TF | LY96 | HSP90AA1 | UCN | PYCARD | TLR3
6 genes	1.65e-12	LY96 | SLC7A11 | HSP90AA1 | UCN | GCLM | PYCARD
6 genes	1.68e-12	TF | SLC7A11 | HSP90AA1 | GCLM | IFNB1 | TLR3
7 genes	1.7e-12	SLC7A11 | HSP90AA1 | UCN | GCLM | IFNB1 | PYCARD | TLR3
7 genes	1.71e-12	FOXP3 | LY96 | SLC7A11 | HSP90AA1 | IFNB1 | PYCARD | TLR3
5 genes	1.82e-12	TF | FOXP3 | HSP90AA1 | UCN | TLR3
5 genes	1.85e-12	SLC7A11 | HSP90AA1 | UCN | PYCARD | TLR3
6 genes	1.89e-12	TF | LY96 | SLC7A11 | HSP90AA1 | UCN | GCLM
5 genes	2.02e-12	FOXP3 | LY96 | UCN | IFNB1 | TLR3
6 genes	2.02e-12	TF | SLC7A11 | HSP90AA1 | UCN | GCLM | PYCARD
4 genes	2.18e-12	LY96 | SLC7A11 | HSP90AA1 | TLR3
6 genes	2.2e-12	TF | FOXP3 | SLC7A11 | UCN | GCLM | IFNB1
6 genes	2.49e-12	FOXP3 | LY96 | SLC7A11 | HSP90AA1 | UCN | IFNB1
5 genes	2.6e-12	TF | LY96 | HSP90AA1 | UCN | IFNB1
6 genes	2.6e-12	TF | LY96 | HSP90AA1 | UCN | IFNB1 | PYCARD
7 genes	2.82e-12	TF | FOXP3 | LY96 | SLC7A11 | HSP90AA1 | UCN | PYCARD
7 genes	2.83e-12	FOXP3 | LY96 | SLC7A11 | UCN | GCLM | IFNB1 | TLR3
6 genes	2.85e-12	TF | FOXP3 | LY96 | SLC7A11 | HSP90AA1 | TLR3
6 genes	2.86e-12	FOXP3 | LY96 | SLC7A11 | HSP90AA1 | GCLM | TLR3
4 genes	2.87e-12	LY96 | HSP90AA1 | UCN | TLR3
6 genes	2.95e-12	TF | FOXP3 | LY96 | HSP90AA1 | UCN | TLR3
7 genes	2.95e-12	TF | FOXP3 | LY96 | HSP90AA1 | UCN | PYCARD | TLR3
6 genes	2.98e-12	TF | SLC7A11 | UCN | IFNB1 | PYCARD | TLR3
4 genes	3.07e-12	TF | LY96 | UCN | TLR3
8 genes	3.1e-12	TF | FOXP3 | LY96 | HSP90AA1 | UCN | IFNB1 | PYCARD | TLR3
5 genes	3.19e-12	TF | HSP90AA1 | UCN | IFNB1 | TLR3
8 genes	3.31e-12	FOXP3 | SLC7A11 | HSP90AA1 | UCN | GCLM | IFNB1 | PYCARD | TLR3
5 genes	3.35e-12	TF | SLC7A11 | HSP90AA1 | UCN | PYCARD
6 genes	3.38e-12	LY96 | SLC7A11 | HSP90AA1 | UCN | GCLM | IFNB1
7 genes	3.46e-12	FOXP3 | SLC7A11 | HSP90AA1 | GCLM | IFNB1 | PYCARD | TLR3
7 genes	3.57e-12	FOXP3 | LY96 | SLC7A11 | HSP90AA1 | UCN | GCLM | PYCARD
8 genes	3.64e-12	TF | FOXP3 | LY96 | SLC7A11 | UCN | GCLM | PYCARD | TLR3
6 genes	3.73e-12	TF | SLC7A11 | UCN | GCLM | IFNB1 | TLR3
7 genes	3.75e-12	TF | FOXP3 | LY96 | SLC7A11 | HSP90AA1 | GCLM | PYCARD
6 genes	3.76e-12	LY96 | HSP90AA1 | UCN | GCLM | IFNB1 | TLR3
7 genes	3.95e-12	FOXP3 | LY96 | HSP90AA1 | UCN | GCLM | IFNB1 | TLR3
5 genes	4.01e-12	LY96 | SLC7A11 | UCN | GCLM | PYCARD
8 genes	4.14e-12	TF | FOXP3 | LY96 | SLC7A11 | HSP90AA1 | GCLM | IFNB1 | PYCARD
6 genes	4.22e-12	TF | FOXP3 | SLC7A11 | HSP90AA1 | GCLM | PYCARD
7 genes	4.27e-12	TF | FOXP3 | LY96 | SLC7A11 | UCN | GCLM | TLR3
7 genes	4.47e-12	TF | FOXP3 | SLC7A11 | HSP90AA1 | GCLM | IFNB1 | PYCARD
7 genes	4.49e-12	TF | FOXP3 | LY96 | SLC7A11 | HSP90AA1 | UCN | IFNB1
8 genes	4.49e-12	TF | FOXP3 | LY96 | SLC7A11 | HSP90AA1 | UCN | IFNB1 | PYCARD
4 genes	4.71e-12	TF | FOXP3 | SLC7A11 | GCLM
7 genes	4.79e-12	FOXP3 | LY96 | HSP90AA1 | UCN | GCLM | PYCARD | TLR3
5 genes	4.87e-12	TF | SLC7A11 | HSP90AA1 | GCLM | IFNB1
5 genes	5.1e-12	TF | SLC7A11 | HSP90AA1 | IFNB1 | TLR3
5 genes	5.15e-12	FOXP3 | UCN | IFNB1 | PYCARD | TLR3
8 genes	5.19e-12	FOXP3 | LY96 | SLC7A11 | HSP90AA1 | GCLM | IFNB1 | PYCARD | TLR3
5 genes	5.2e-12	LY96 | HSP90AA1 | UCN | PYCARD | TLR3
6 genes	5.23e-12	TF | FOXP3 | SLC7A11 | HSP90AA1 | UCN | IFNB1
7 genes	5.31e-12	TF | SLC7A11 | UCN | GCLM | IFNB1 | PYCARD | TLR3
5 genes	5.35e-12	FOXP3 | UCN | GCLM | IFNB1 | TLR3
6 genes	5.7e-12	FOXP3 | LY96 | UCN | GCLM | PYCARD | TLR3
7 genes	5.72e-12	TF | FOXP3 | LY96 | UCN | GCLM | PYCARD | TLR3
6 genes	5.78e-12	FOXP3 | LY96 | SLC7A11 | UCN | GCLM | IFNB1
9 genes	5.83e-12	TF | FOXP3 | LY96 | SLC7A11 | HSP90AA1 | UCN | GCLM | PYCARD | TLR3
5 genes	5.91e-12	SLC7A11 | HSP90AA1 | IFNB1 | PYCARD | TLR3
7 genes	6.08e-12	FOXP3 | LY96 | SLC7A11 | HSP90AA1 | UCN | GCLM | IFNB1
5 genes	6.2e-12	TF | FOXP3 | LY96 | UCN | TLR3
6 genes	6.31e-12	TF | FOXP3 | LY96 | SLC7A11 | UCN | GCLM
6 genes	6.34e-12	TF | HSP90AA1 | UCN | GCLM | IFNB1 | TLR3
5 genes	6.41e-12	FOXP3 | LY96 | HSP90AA1 | IFNB1 | TLR3
6 genes	6.5e-12	TF | FOXP3 | LY96 | HSP90AA1 | UCN | IFNB1
5 genes	6.58e-12	LY96 | SLC7A11 | UCN | IFNB1 | TLR3
5 genes	6.58e-12	TF | LY96 | SLC7A11 | HSP90AA1 | UCN
5 genes	6.86e-12	LY96 | SLC7A11 | HSP90AA1 | UCN | IFNB1
7 genes	6.88e-12	TF | SLC7A11 | HSP90AA1 | GCLM | IFNB1 | PYCARD | TLR3
6 genes	7.03e-12	TF | SLC7A11 | HSP90AA1 | UCN | GCLM | TLR3
8 genes	7.06e-12	TF | FOXP3 | LY96 | SLC7A11 | HSP90AA1 | UCN | GCLM | PYCARD
5 genes	7.09e-12	TF | FOXP3 | SLC7A11 | GCLM | TLR3
5 genes	7.21e-12	TF | FOXP3 | UCN | GCLM | IFNB1
6 genes	7.21e-12	FOXP3 | LY96 | SLC7A11 | UCN | PYCARD | TLR3
6 genes	7.22e-12	TF | FOXP3 | LY96 | SLC7A11 | GCLM | PYCARD
6 genes	7.5e-12	TF | SLC7A11 | HSP90AA1 | UCN | IFNB1 | TLR3
7 genes	7.68e-12	TF | SLC7A11 | HSP90AA1 | UCN | GCLM | IFNB1 | TLR3
6 genes	7.69e-12	FOXP3 | HSP90AA1 | UCN | IFNB1 | PYCARD | TLR3
7 genes	7.69e-12	FOXP3 | HSP90AA1 | UCN | GCLM | IFNB1 | PYCARD | TLR3
6 genes	7.71e-12	TF | FOXP3 | HSP90AA1 | GCLM | PYCARD | TLR3
5 genes	7.8e-12	FOXP3 | LY96 | SLC7A11 | UCN | TLR3
6 genes	7.92e-12	SLC7A11 | HSP90AA1 | UCN | GCLM | PYCARD | TLR3
6 genes	8.05e-12	FOXP3 | SLC7A11 | UCN | GCLM | IFNB1 | PYCARD
6 genes	8.21e-12	FOXP3 | LY96 | UCN | IFNB1 | PYCARD | TLR3
4 genes	8.39e-12	FOXP3 | HSP90AA1 | UCN | TLR3
6 genes	8.45e-12	FOXP3 | LY96 | HSP90AA1 | UCN | PYCARD | TLR3
8 genes	8.63e-12	FOXP3 | LY96 | SLC7A11 | UCN | GCLM | IFNB1 | PYCARD | TLR3
6 genes	8.97e-12	TF | FOXP3 | LY96 | SLC7A11 | HSP90AA1 | UCN
5 genes	9.19e-12	FOXP3 | SLC7A11 | HSP90AA1 | PYCARD | TLR3
6 genes	9.33e-12	TF | LY96 | SLC7A11 | HSP90AA1 | UCN | PYCARD
6 genes	9.55e-12	LY96 | HSP90AA1 | UCN | IFNB1 | PYCARD | TLR3
6 genes	9.97e-12	TF | FOXP3 | SLC7A11 | GCLM | IFNB1 | TLR3
5 genes	1.04e-11	LY96 | SLC7A11 | UCN | PYCARD | TLR3
8 genes	1.06e-11	TF | LY96 | SLC7A11 | HSP90AA1 | GCLM | IFNB1 | PYCARD | TLR3
5 genes	1.08e-11	TF | SLC7A11 | HSP90AA1 | UCN | TLR3
7 genes	1.1e-11	TF | HSP90AA1 | UCN | GCLM | IFNB1 | PYCARD | TLR3
5 genes	1.15e-11	LY96 | SLC7A11 | HSP90AA1 | UCN | PYCARD
5 genes	1.15e-11	TF | FOXP3 | SLC7A11 | IFNB1 | TLR3
4 genes	1.16e-11	TF | UCN | IFNB1 | TLR3
8 genes	1.19e-11	TF | FOXP3 | LY96 | SLC7A11 | HSP90AA1 | UCN | GCLM | TLR3
6 genes	1.19e-11	TF | FOXP3 | LY96 | SLC7A11 | HSP90AA1 | GCLM
6 genes	1.19e-11	TF | LY96 | SLC7A11 | UCN | PYCARD | TLR3
5 genes	1.23e-11	TF | LY96 | SLC7A11 | HSP90AA1 | GCLM
4 genes	1.23e-11	TF | SLC7A11 | UCN | GCLM
5 genes	1.23e-11	FOXP3 | LY96 | HSP90AA1 | UCN | TLR3
6 genes	1.27e-11	TF | FOXP3 | LY96 | UCN | GCLM | TLR3
5 genes	1.32e-11	SLC7A11 | HSP90AA1 | UCN | GCLM | IFNB1
7 genes	1.33e-11	FOXP3 | LY96 | HSP90AA1 | UCN | GCLM | IFNB1 | PYCARD
5 genes	1.33e-11	FOXP3 | LY96 | IFNB1 | PYCARD | TLR3
5 genes	1.35e-11	TF | LY96 | SLC7A11 | UCN | GCLM
5 genes	1.37e-11	TF | FOXP3 | SLC7A11 | GCLM | IFNB1
6 genes	1.39e-11	TF | FOXP3 | SLC7A11 | HSP90AA1 | UCN | TLR3
5 genes	1.4e-11	TF | LY96 | SLC7A11 | UCN | TLR3
6 genes	1.45e-11	LY96 | SLC7A11 | HSP90AA1 | UCN | IFNB1 | PYCARD
8 genes	1.46e-11	TF | FOXP3 | LY96 | HSP90AA1 | UCN | GCLM | PYCARD | TLR3
7 genes	1.48e-11	FOXP3 | LY96 | SLC7A11 | HSP90AA1 | UCN | GCLM | TLR3
7 genes	1.49e-11	LY96 | HSP90AA1 | UCN | GCLM | IFNB1 | PYCARD | TLR3
6 genes	1.5e-11	TF | LY96 | SLC7A11 | UCN | GCLM | PYCARD
5 genes	1.53e-11	TF | UCN | IFNB1 | PYCARD | TLR3
4 genes	1.56e-11	FOXP3 | LY96 | UCN | TLR3
5 genes	1.56e-11	FOXP3 | LY96 | UCN | PYCARD | TLR3
6 genes	1.56e-11	FOXP3 | LY96 | HSP90AA1 | UCN | IFNB1 | PYCARD
7 genes	1.58e-11	FOXP3 | LY96 | SLC7A11 | UCN | GCLM | PYCARD | TLR3
5 genes	1.62e-11	FOXP3 | SLC7A11 | HSP90AA1 | UCN | IFNB1
7 genes	1.62e-11	TF | FOXP3 | LY96 | SLC7A11 | UCN | GCLM | PYCARD
5 genes	1.64e-11	SLC7A11 | HSP90AA1 | UCN | IFNB1 | TLR3
6 genes	1.66e-11	TF | FOXP3 | HSP90AA1 | UCN | GCLM | IFNB1
6 genes	1.66e-11	FOXP3 | SLC7A11 | HSP90AA1 | GCLM | IFNB1 | TLR3
5 genes	1.67e-11	TF | UCN | GCLM | IFNB1 | TLR3
5 genes	1.68e-11	FOXP3 | LY96 | UCN | GCLM | TLR3
6 genes	1.71e-11	FOXP3 | SLC7A11 | UCN | GCLM | IFNB1 | TLR3
6 genes	1.76e-11	TF | FOXP3 | LY96 | SLC7A11 | UCN | TLR3
6 genes	1.82e-11	TF | FOXP3 | LY96 | SLC7A11 | GCLM | IFNB1
4 genes	1.86e-11	LY96 | SLC7A11 | HSP90AA1 | UCN
5 genes	1.86e-11	TF | FOXP3 | SLC7A11 | HSP90AA1 | GCLM
6 genes	1.87e-11	FOXP3 | SLC7A11 | HSP90AA1 | UCN | IFNB1 | PYCARD
4 genes	1.96e-11	TF | LY96 | HSP90AA1 | TLR3
5 genes	2.06e-11	FOXP3 | SLC7A11 | UCN | IFNB1 | TLR3
4 genes	2.08e-11	SLC7A11 | HSP90AA1 | UCN | IFNB1
5 genes	2.1e-11	TF | LY96 | SLC7A11 | HSP90AA1 | TLR3
5 genes	2.11e-11	FOXP3 | SLC7A11 | HSP90AA1 | IFNB1 | TLR3
7 genes	2.16e-11	TF | FOXP3 | LY96 | SLC7A11 | GCLM | PYCARD | TLR3
5 genes	2.19e-11	TF | FOXP3 | GCLM | IFNB1 | PYCARD
6 genes	2.24e-11	TF | LY96 | UCN | GCLM | IFNB1 | TLR3
7 genes	2.24e-11	TF | LY96 | UCN | GCLM | IFNB1 | PYCARD | TLR3
5 genes	2.24e-11	TF | SLC7A11 | HSP90AA1 | PYCARD | TLR3
5 genes	2.27e-11	TF | LY96 | UCN | GCLM | TLR3
6 genes	2.27e-11	TF | LY96 | UCN | GCLM | PYCARD | TLR3
7 genes	2.27e-11	TF | FOXP3 | SLC7A11 | HSP90AA1 | UCN | GCLM | TLR3
6 genes	2.36e-11	FOXP3 | LY96 | SLC7A11 | UCN | GCLM | TLR3
6 genes	2.45e-11	FOXP3 | LY96 | SLC7A11 | HSP90AA1 | UCN | GCLM
6 genes	2.45e-11	SLC7A11 | HSP90AA1 | UCN | GCLM | IFNB1 | PYCARD
6 genes	2.48e-11	LY96 | SLC7A11 | HSP90AA1 | IFNB1 | PYCARD | TLR3
7 genes	2.53e-11	TF | FOXP3 | LY96 | HSP90AA1 | UCN | GCLM | IFNB1
5 genes	2.56e-11	TF | SLC7A11 | UCN | GCLM | TLR3
4 genes	2.57e-11	LY96 | HSP90AA1 | UCN | IFNB1
6 genes	2.57e-11	TF | FOXP3 | SLC7A11 | GCLM | PYCARD | TLR3
6 genes	2.6e-11	TF | HSP90AA1 | UCN | IFNB1 | PYCARD | TLR3
5 genes	2.75e-11	FOXP3 | LY96 | HSP90AA1 | GCLM | TLR3
6 genes	2.85e-11	FOXP3 | SLC7A11 | HSP90AA1 | UCN | PYCARD | TLR3
6 genes	2.87e-11	FOXP3 | LY96 | SLC7A11 | UCN | GCLM | PYCARD
7 genes	2.87e-11	TF | FOXP3 | LY96 | SLC7A11 | HSP90AA1 | UCN | GCLM
6 genes	2.9e-11	TF | FOXP3 | LY96 | HSP90AA1 | IFNB1 | PYCARD
5 genes	2.91e-11	TF | FOXP3 | HSP90AA1 | PYCARD | TLR3
5 genes	2.94e-11	TF | SLC7A11 | HSP90AA1 | GCLM | TLR3
8 genes	2.98e-11	FOXP3 | LY96 | HSP90AA1 | UCN | GCLM | IFNB1 | PYCARD | TLR3
6 genes	3e-11	TF | LY96 | SLC7A11 | HSP90AA1 | GCLM | TLR3
4 genes	3.02e-11	TF | FOXP3 | UCN | TLR3
6 genes	3.12e-11	TF | FOXP3 | UCN | GCLM | IFNB1 | PYCARD
7 genes	3.12e-11	TF | FOXP3 | HSP90AA1 | UCN | GCLM | IFNB1 | PYCARD
8 genes	3.17e-11	TF | FOXP3 | LY96 | SLC7A11 | HSP90AA1 | IFNB1 | PYCARD | TLR3
6 genes	3.29e-11	TF | FOXP3 | HSP90AA1 | UCN | GCLM | TLR3
3 genes	3.33e-11	LY96 | UCN | TLR3
5 genes	3.49e-11	FOXP3 | LY96 | GCLM | PYCARD | TLR3
5 genes	3.53e-11	FOXP3 | LY96 | SLC7A11 | HSP90AA1 | UCN
6 genes	3.53e-11	FOXP3 | LY96 | SLC7A11 | HSP90AA1 | UCN | PYCARD
7 genes	3.57e-11	TF | FOXP3 | SLC7A11 | HSP90AA1 | IFNB1 | PYCARD | TLR3
4 genes	3.74e-11	TF | FOXP3 | HSP90AA1 | TLR3
4 genes	3.85e-11	FOXP3 | SLC7A11 | IFNB1 | TLR3
5 genes	3.85e-11	FOXP3 | LY96 | SLC7A11 | HSP90AA1 | TLR3
5 genes	3.91e-11	SLC7A11 | HSP90AA1 | UCN | IFNB1 | PYCARD
4 genes	3.93e-11	FOXP3 | UCN | GCLM | TLR3
5 genes	3.96e-11	TF | LY96 | GCLM | PYCARD | TLR3
5 genes	4.04e-11	TF | SLC7A11 | UCN | IFNB1 | TLR3
6 genes	4.07e-11	TF | FOXP3 | SLC7A11 | HSP90AA1 | GCLM | IFNB1
5 genes	4.13e-11	FOXP3 | SLC7A11 | GCLM | IFNB1 | TLR3
8 genes	4.14e-11	TF | FOXP3 | LY96 | HSP90AA1 | UCN | GCLM | IFNB1 | PYCARD
4 genes	4.15e-11	FOXP3 | LY96 | HSP90AA1 | TLR3
5 genes	4.2e-11	FOXP3 | HSP90AA1 | UCN | PYCARD | TLR3
5 genes	4.24e-11	FOXP3 | LY96 | UCN | GCLM | PYCARD
5 genes	4.45e-11	TF | HSP90AA1 | IFNB1 | PYCARD | TLR3
6 genes	4.62e-11	TF | HSP90AA1 | GCLM | IFNB1 | PYCARD | TLR3
5 genes	4.67e-11	TF | FOXP3 | LY96 | HSP90AA1 | TLR3
7 genes	4.79e-11	TF | FOXP3 | LY96 | UCN | GCLM | IFNB1 | PYCARD
8 genes	4.82e-11	FOXP3 | LY96 | SLC7A11 | HSP90AA1 | UCN | GCLM | PYCARD | TLR3
4 genes	4.83e-11	LY96 | SLC7A11 | UCN | GCLM
6 genes	4.84e-11	FOXP3 | LY96 | SLC7A11 | HSP90AA1 | PYCARD | TLR3
5 genes	4.91e-11	SLC7A11 | UCN | GCLM | IFNB1 | PYCARD
5 genes	4.92e-11	TF | GCLM | IFNB1 | PYCARD | TLR3
5 genes	4.98e-11	TF | LY96 | UCN | PYCARD | TLR3
6 genes	5.01e-11	TF | FOXP3 | LY96 | HSP90AA1 | IFNB1 | TLR3
5 genes	5.05e-11	LY96 | HSP90AA1 | UCN | IFNB1 | PYCARD
5 genes	5.34e-11	TF | FOXP3 | SLC7A11 | HSP90AA1 | PYCARD
4 genes	5.44e-11	SLC7A11 | UCN | GCLM | IFNB1
8 genes	5.45e-11	TF | FOXP3 | SLC7A11 | HSP90AA1 | UCN | GCLM | PYCARD | TLR3
5 genes	5.51e-11	LY96 | HSP90AA1 | UCN | IFNB1 | TLR3
5 genes	5.52e-11	FOXP3 | LY96 | HSP90AA1 | UCN | IFNB1
5 genes	5.54e-11	FOXP3 | SLC7A11 | UCN | GCLM | IFNB1
6 genes	5.59e-11	FOXP3 | LY96 | SLC7A11 | HSP90AA1 | GCLM | PYCARD
7 genes	5.67e-11	TF | FOXP3 | LY96 | HSP90AA1 | UCN | IFNB1 | PYCARD
6 genes	5.76e-11	TF | UCN | GCLM | IFNB1 | PYCARD | TLR3
6 genes	5.9e-11	SLC7A11 | HSP90AA1 | UCN | GCLM | IFNB1 | TLR3
4 genes	6.22e-11	TF | SLC7A11 | GCLM | TLR3
5 genes	6.3e-11	TF | FOXP3 | SLC7A11 | UCN | GCLM
6 genes	6.42e-11	FOXP3 | LY96 | HSP90AA1 | GCLM | IFNB1 | TLR3
6 genes	6.48e-11	FOXP3 | UCN | GCLM | IFNB1 | PYCARD | TLR3
6 genes	6.61e-11	TF | FOXP3 | UCN | GCLM | PYCARD | TLR3
5 genes	6.76e-11	LY96 | SLC7A11 | HSP90AA1 | IFNB1 | TLR3
7 genes	6.83e-11	TF | LY96 | SLC7A11 | HSP90AA1 | IFNB1 | PYCARD | TLR3
4 genes	6.97e-11	TF | SLC7A11 | HSP90AA1 | GCLM
4 genes	7.31e-11	TF | HSP90AA1 | IFNB1 | TLR3
6 genes	7.48e-11	FOXP3 | LY96 | GCLM | IFNB1 | PYCARD | TLR3
6 genes	7.59e-11	TF | LY96 | HSP90AA1 | UCN | GCLM | TLR3
7 genes	7.59e-11	TF | LY96 | HSP90AA1 | UCN | GCLM | PYCARD | TLR3
7 genes	7.75e-11	TF | LY96 | HSP90AA1 | UCN | GCLM | IFNB1 | PYCARD
6 genes	7.75e-11	TF | FOXP3 | SLC7A11 | GCLM | IFNB1 | PYCARD
6 genes	7.86e-11	TF | SLC7A11 | HSP90AA1 | IFNB1 | PYCARD | TLR3
7 genes	8.11e-11	LY96 | SLC7A11 | HSP90AA1 | GCLM | IFNB1 | PYCARD | TLR3
6 genes	8.15e-11	TF | FOXP3 | LY96 | SLC7A11 | UCN | IFNB1
4 genes	8.2e-11	FOXP3 | LY96 | GCLM | TLR3
4 genes	8.37e-11	LY96 | UCN | PYCARD | TLR3
3 genes	8.43e-11	FOXP3 | UCN | TLR3
7 genes	8.49e-11	TF | FOXP3 | LY96 | SLC7A11 | UCN | PYCARD | TLR3
7 genes	8.73e-11	TF | FOXP3 | LY96 | HSP90AA1 | GCLM | IFNB1 | TLR3
6 genes	9.41e-11	TF | FOXP3 | LY96 | SLC7A11 | GCLM | TLR3
5 genes	9.45e-11	TF | FOXP3 | UCN | PYCARD | TLR3
4 genes	9.95e-11	TF | UCN | GCLM | IFNB1
6 genes	1.02e-10	FOXP3 | LY96 | HSP90AA1 | UCN | GCLM | PYCARD
5 genes	1.05e-10	TF | SLC7A11 | UCN | GCLM | PYCARD
6 genes	1.07e-10	FOXP3 | LY96 | UCN | GCLM | IFNB1 | PYCARD
5 genes	1.09e-10	FOXP3 | LY96 | SLC7A11 | HSP90AA1 | GCLM
5 genes	1.1e-10	FOXP3 | SLC7A11 | HSP90AA1 | GCLM | IFNB1
5 genes	1.12e-10	FOXP3 | HSP90AA1 | UCN | GCLM | TLR3
7 genes	1.18e-10	FOXP3 | LY96 | UCN | GCLM | IFNB1 | PYCARD | TLR3
4 genes	1.18e-10	LY96 | UCN | GCLM | TLR3
5 genes	1.18e-10	LY96 | UCN | GCLM | PYCARD | TLR3
4 genes	1.18e-10	FOXP3 | UCN | GCLM | IFNB1
5 genes	1.24e-10	TF | FOXP3 | UCN | GCLM | TLR3
5 genes	1.25e-10	LY96 | HSP90AA1 | UCN | GCLM | TLR3
6 genes	1.28e-10	FOXP3 | LY96 | UCN | GCLM | IFNB1 | TLR3
6 genes	1.29e-10	TF | FOXP3 | HSP90AA1 | GCLM | IFNB1 | TLR3
4 genes	1.36e-10	FOXP3 | IFNB1 | PYCARD | TLR3
6 genes	1.57e-10	TF | FOXP3 | LY96 | SLC7A11 | HSP90AA1 | PYCARD
6 genes	1.57e-10	FOXP3 | SLC7A11 | HSP90AA1 | UCN | GCLM | IFNB1
6 genes	1.59e-10	SLC7A11 | HSP90AA1 | GCLM | IFNB1 | PYCARD | TLR3
6 genes	1.59e-10	FOXP3 | LY96 | SLC7A11 | HSP90AA1 | IFNB1 | PYCARD
6 genes	1.6e-10	TF | FOXP3 | LY96 | SLC7A11 | UCN | PYCARD
5 genes	1.6e-10	TF | SLC7A11 | GCLM | IFNB1 | TLR3
7 genes	1.67e-10	FOXP3 | LY96 | SLC7A11 | HSP90AA1 | GCLM | PYCARD | TLR3
7 genes	1.68e-10	TF | FOXP3 | LY96 | SLC7A11 | GCLM | IFNB1 | PYCARD
5 genes	1.68e-10	TF | FOXP3 | SLC7A11 | PYCARD | TLR3
5 genes	1.73e-10	LY96 | UCN | IFNB1 | PYCARD | TLR3
4 genes	1.73e-10	FOXP3 | UCN | PYCARD | TLR3
4 genes	1.74e-10	TF | LY96 | PYCARD | TLR3
5 genes	1.74e-10	SLC7A11 | UCN | IFNB1 | PYCARD | TLR3
6 genes	1.81e-10	SLC7A11 | UCN | GCLM | IFNB1 | PYCARD | TLR3
4 genes	1.82e-10	UCN | IFNB1 | PYCARD | TLR3
5 genes	1.82e-10	UCN | GCLM | IFNB1 | PYCARD | TLR3
4 genes	1.83e-10	TF | IFNB1 | PYCARD | TLR3
4 genes	1.84e-10	FOXP3 | SLC7A11 | UCN | TLR3
6 genes	1.9e-10	TF | FOXP3 | HSP90AA1 | IFNB1 | PYCARD | TLR3
5 genes	1.91e-10	TF | FOXP3 | LY96 | GCLM | TLR3
5 genes	1.91e-10	TF | FOXP3 | HSP90AA1 | UCN | IFNB1
6 genes	1.92e-10	FOXP3 | LY96 | SLC7A11 | IFNB1 | PYCARD | TLR3
3 genes	1.96e-10	LY96 | HSP90AA1 | TLR3
6 genes	1.97e-10	FOXP3 | LY96 | SLC7A11 | HSP90AA1 | GCLM | IFNB1
7 genes	1.99e-10	FOXP3 | LY96 | HSP90AA1 | GCLM | IFNB1 | PYCARD | TLR3
3 genes	2.02e-10	TF | SLC7A11 | GCLM
7 genes	2.03e-10	FOXP3 | SLC7A11 | HSP90AA1 | UCN | GCLM | IFNB1 | PYCARD
5 genes	2.03e-10	TF | FOXP3 | LY96 | IFNB1 | TLR3
5 genes	2.06e-10	FOXP3 | LY96 | GCLM | IFNB1 | TLR3
6 genes	2.07e-10	LY96 | SLC7A11 | HSP90AA1 | GCLM | IFNB1 | TLR3
6 genes	2.07e-10	TF | FOXP3 | SLC7A11 | HSP90AA1 | UCN | GCLM
6 genes	2.09e-10	FOXP3 | HSP90AA1 | GCLM | IFNB1 | PYCARD | TLR3
5 genes	2.11e-10	TF | HSP90AA1 | UCN | GCLM | IFNB1
5 genes	2.12e-10	TF | FOXP3 | SLC7A11 | UCN | PYCARD
5 genes	2.12e-10	TF | FOXP3 | HSP90AA1 | GCLM | TLR3
5 genes	2.18e-10	TF | FOXP3 | LY96 | SLC7A11 | GCLM
5 genes	2.2e-10	TF | FOXP3 | GCLM | PYCARD | TLR3
6 genes	2.21e-10	FOXP3 | LY96 | HSP90AA1 | GCLM | PYCARD | TLR3
4 genes	2.26e-10	LY96 | UCN | IFNB1 | TLR3
7 genes	2.28e-10	TF | FOXP3 | LY96 | HSP90AA1 | GCLM | PYCARD | TLR3
6 genes	2.31e-10	FOXP3 | SLC7A11 | HSP90AA1 | GCLM | IFNB1 | PYCARD
4 genes	2.43e-10	FOXP3 | SLC7A11 | HSP90AA1 | GCLM
5 genes	2.44e-10	FOXP3 | HSP90AA1 | GCLM | PYCARD | TLR3
6 genes	2.46e-10	TF | SLC7A11 | HSP90AA1 | GCLM | PYCARD | TLR3
4 genes	2.52e-10	TF | UCN | GCLM | TLR3
5 genes	2.53e-10	FOXP3 | SLC7A11 | HSP90AA1 | UCN | TLR3
6 genes	2.53e-10	TF | FOXP3 | LY96 | HSP90AA1 | GCLM | IFNB1
5 genes	2.62e-10	TF | SLC7A11 | UCN | PYCARD | TLR3
7 genes	2.63e-10	TF | FOXP3 | HSP90AA1 | UCN | GCLM | PYCARD | TLR3
5 genes	2.69e-10	LY96 | SLC7A11 | HSP90AA1 | IFNB1 | PYCARD
5 genes	2.72e-10	FOXP3 | HSP90AA1 | IFNB1 | PYCARD | TLR3
3 genes	2.77e-10	TF | HSP90AA1 | TLR3
5 genes	2.77e-10	TF | HSP90AA1 | GCLM | IFNB1 | TLR3
6 genes	2.8e-10	FOXP3 | HSP90AA1 | UCN | GCLM | PYCARD | TLR3
4 genes	2.85e-10	TF | FOXP3 | GCLM | IFNB1
4 genes	2.96e-10	TF | SLC7A11 | UCN | IFNB1
6 genes	2.96e-10	TF | LY96 | SLC7A11 | GCLM | IFNB1 | PYCARD
7 genes	2.99e-10	FOXP3 | SLC7A11 | UCN | GCLM | IFNB1 | PYCARD | TLR3
4 genes	3e-10	LY96 | SLC7A11 | UCN | TLR3
6 genes	3.04e-10	FOXP3 | LY96 | HSP90AA1 | IFNB1 | PYCARD | TLR3
4 genes	3.13e-10	SLC7A11 | UCN | PYCARD | TLR3
6 genes	3.29e-10	TF | FOXP3 | HSP90AA1 | UCN | PYCARD | TLR3
6 genes	3.35e-10	TF | LY96 | HSP90AA1 | UCN | GCLM | IFNB1
5 genes	3.39e-10	TF | SLC7A11 | UCN | IFNB1 | PYCARD
7 genes	3.41e-10	FOXP3 | LY96 | SLC7A11 | HSP90AA1 | GCLM | IFNB1 | PYCARD
6 genes	3.44e-10	FOXP3 | SLC7A11 | GCLM | IFNB1 | PYCARD | TLR3
6 genes	3.44e-10	TF | LY96 | SLC7A11 | HSP90AA1 | PYCARD | TLR3
5 genes	3.49e-10	TF | HSP90AA1 | UCN | GCLM | TLR3
5 genes	3.5e-10	FOXP3 | GCLM | IFNB1 | PYCARD | TLR3
4 genes	3.54e-10	TF | SLC7A11 | GCLM | IFNB1
7 genes	3.68e-10	FOXP3 | SLC7A11 | HSP90AA1 | UCN | GCLM | PYCARD | TLR3
6 genes	3.72e-10	LY96 | HSP90AA1 | UCN | GCLM | PYCARD | TLR3
5 genes	3.77e-10	FOXP3 | LY96 | SLC7A11 | GCLM | TLR3
5 genes	4.19e-10	TF | FOXP3 | HSP90AA1 | IFNB1 | TLR3
5 genes	4.23e-10	LY96 | UCN | GCLM | IFNB1 | TLR3
6 genes	4.23e-10	LY96 | UCN | GCLM | IFNB1 | PYCARD | TLR3
3 genes	4.37e-10	FOXP3 | LY96 | UCN
6 genes	4.39e-10	TF | FOXP3 | SLC7A11 | UCN | GCLM | PYCARD
6 genes	4.48e-10	TF | LY96 | SLC7A11 | GCLM | IFNB1 | TLR3
4 genes	4.63e-10	FOXP3 | SLC7A11 | HSP90AA1 | UCN
6 genes	4.63e-10	TF | FOXP3 | LY96 | UCN | GCLM | IFNB1
5 genes	4.73e-10	FOXP3 | UCN | GCLM | PYCARD | TLR3
5 genes	4.81e-10	FOXP3 | SLC7A11 | IFNB1 | PYCARD | TLR3
6 genes	4.84e-10	TF | FOXP3 | SLC7A11 | UCN | IFNB1 | PYCARD
5 genes	4.87e-10	FOXP3 | SLC7A11 | GCLM | PYCARD | TLR3
6 genes	4.97e-10	FOXP3 | LY96 | HSP90AA1 | UCN | GCLM | IFNB1
5 genes	5e-10	FOXP3 | HSP90AA1 | UCN | GCLM | IFNB1
4 genes	5.01e-10	TF | LY96 | UCN | IFNB1
6 genes	5.04e-10	TF | FOXP3 | LY96 | HSP90AA1 | GCLM | TLR3
5 genes	5.08e-10	TF | LY96 | SLC7A11 | UCN | PYCARD
5 genes	5.36e-10	SLC7A11 | UCN | GCLM | PYCARD | TLR3
4 genes	5.41e-10	FOXP3 | LY96 | PYCARD | TLR3
5 genes	5.57e-10	TF | HSP90AA1 | GCLM | IFNB1 | PYCARD
5 genes	5.62e-10	FOXP3 | LY96 | SLC7A11 | IFNB1 | TLR3
5 genes	5.92e-10	TF | LY96 | UCN | GCLM | IFNB1
5 genes	6.32e-10	TF | FOXP3 | SLC7A11 | UCN | IFNB1
6 genes	6.33e-10	TF | LY96 | SLC7A11 | UCN | IFNB1 | PYCARD
5 genes	6.37e-10	TF | LY96 | HSP90AA1 | IFNB1 | TLR3
4 genes	6.39e-10	LY96 | SLC7A11 | UCN | IFNB1
6 genes	6.44e-10	FOXP3 | LY96 | SLC7A11 | GCLM | PYCARD | TLR3
8 genes	6.46e-10	TF | FOXP3 | LY96 | SLC7A11 | GCLM | IFNB1 | PYCARD | TLR3
7 genes	6.67e-10	TF | FOXP3 | HSP90AA1 | GCLM | IFNB1 | PYCARD | TLR3
6 genes	6.82e-10	TF | SLC7A11 | GCLM | IFNB1 | PYCARD | TLR3
5 genes	7.01e-10	HSP90AA1 | UCN | IFNB1 | PYCARD | TLR3
5 genes	7.2e-10	TF | LY96 | HSP90AA1 | PYCARD | TLR3
6 genes	7.24e-10	TF | FOXP3 | SLC7A11 | UCN | GCLM | TLR3
5 genes	7.44e-10	TF | FOXP3 | SLC7A11 | HSP90AA1 | UCN
5 genes	7.54e-10	SLC7A11 | HSP90AA1 | UCN | GCLM | PYCARD
4 genes	7.55e-10	SLC7A11 | HSP90AA1 | PYCARD | TLR3
4 genes	7.84e-10	TF | SLC7A11 | HSP90AA1 | UCN
5 genes	7.96e-10	TF | FOXP3 | SLC7A11 | UCN | TLR3
5 genes	8.03e-10	SLC7A11 | HSP90AA1 | GCLM | IFNB1 | TLR3
4 genes	8.13e-10	TF | SLC7A11 | HSP90AA1 | IFNB1
5 genes	8.23e-10	SLC7A11 | HSP90AA1 | UCN | GCLM | TLR3
7 genes	8.3e-10	TF | FOXP3 | SLC7A11 | GCLM | IFNB1 | PYCARD | TLR3
5 genes	8.32e-10	TF | FOXP3 | HSP90AA1 | GCLM | IFNB1
5 genes	8.42e-10	FOXP3 | UCN | GCLM | IFNB1 | PYCARD
4 genes	8.62e-10	TF | GCLM | IFNB1 | TLR3
7 genes	8.9e-10	TF | FOXP3 | LY96 | HSP90AA1 | GCLM | IFNB1 | PYCARD
4 genes	9.08e-10	TF | FOXP3 | SLC7A11 | TLR3
5 genes	9.12e-10	FOXP3 | LY96 | SLC7A11 | GCLM | PYCARD
4 genes	9.17e-10	TF | FOXP3 | SLC7A11 | UCN
6 genes	9.24e-10	TF | LY96 | UCN | GCLM | IFNB1 | PYCARD
6 genes	9.28e-10	TF | FOXP3 | SLC7A11 | HSP90AA1 | IFNB1 | PYCARD
5 genes	9.33e-10	LY96 | SLC7A11 | HSP90AA1 | GCLM | IFNB1
7 genes	9.45e-10	TF | FOXP3 | SLC7A11 | HSP90AA1 | UCN | GCLM | PYCARD
5 genes	9.51e-10	TF | FOXP3 | UCN | GCLM | PYCARD
6 genes	9.51e-10	TF | FOXP3 | HSP90AA1 | UCN | GCLM | PYCARD
4 genes	9.54e-10	TF | FOXP3 | HSP90AA1 | IFNB1
4 genes	9.61e-10	HSP90AA1 | UCN | IFNB1 | TLR3
5 genes	9.66e-10	FOXP3 | SLC7A11 | HSP90AA1 | UCN | PYCARD
4 genes	9.77e-10	SLC7A11 | HSP90AA1 | UCN | GCLM
4 genes	9.87e-10	TF | SLC7A11 | UCN | TLR3
6 genes	1e-09	FOXP3 | LY96 | HSP90AA1 | GCLM | IFNB1 | PYCARD
5 genes	1e-09	FOXP3 | LY96 | SLC7A11 | HSP90AA1 | IFNB1
5 genes	1e-09	TF | FOXP3 | LY96 | SLC7A11 | UCN
3 genes	1.04e-09	SLC7A11 | UCN | IFNB1
5 genes	1.05e-09	FOXP3 | SLC7A11 | UCN | IFNB1 | PYCARD
4 genes	1.05e-09	TF | FOXP3 | IFNB1 | TLR3
7 genes	1.06e-09	TF | LY96 | HSP90AA1 | GCLM | IFNB1 | PYCARD | TLR3
6 genes	1.07e-09	FOXP3 | LY96 | SLC7A11 | GCLM | IFNB1 | TLR3
5 genes	1.08e-09	TF | LY96 | SLC7A11 | GCLM | PYCARD
5 genes	1.08e-09	TF | LY96 | GCLM | IFNB1 | TLR3
5 genes	1.09e-09	FOXP3 | LY96 | SLC7A11 | UCN | GCLM
6 genes	1.09e-09	TF | FOXP3 | GCLM | IFNB1 | PYCARD | TLR3
4 genes	1.11e-09	FOXP3 | HSP90AA1 | PYCARD | TLR3
4 genes	1.12e-09	SLC7A11 | UCN | IFNB1 | TLR3
6 genes	1.13e-09	LY96 | HSP90AA1 | UCN | GCLM | IFNB1 | PYCARD
5 genes	1.13e-09	TF | LY96 | HSP90AA1 | GCLM | IFNB1
4 genes	1.14e-09	TF | FOXP3 | UCN | IFNB1
5 genes	1.15e-09	LY96 | SLC7A11 | HSP90AA1 | PYCARD | TLR3
5 genes	1.18e-09	LY96 | SLC7A11 | HSP90AA1 | GCLM | TLR3
4 genes	1.19e-09	SLC7A11 | HSP90AA1 | UCN | TLR3
5 genes	1.19e-09	TF | LY96 | SLC7A11 | UCN | IFNB1
5 genes	1.19e-09	TF | LY96 | SLC7A11 | GCLM | IFNB1
5 genes	1.23e-09	TF | FOXP3 | LY96 | HSP90AA1 | IFNB1
5 genes	1.24e-09	FOXP3 | SLC7A11 | UCN | PYCARD | TLR3
3 genes	1.26e-09	TF | FOXP3 | GCLM
6 genes	1.26e-09	TF | FOXP3 | SLC7A11 | UCN | PYCARD | TLR3
4 genes	1.27e-09	LY96 | HSP90AA1 | IFNB1 | TLR3
6 genes	1.28e-09	TF | HSP90AA1 | UCN | GCLM | IFNB1 | PYCARD
5 genes	1.29e-09	FOXP3 | LY96 | SLC7A11 | GCLM | IFNB1
4 genes	1.3e-09	FOXP3 | LY96 | UCN | GCLM
6 genes	1.3e-09	HSP90AA1 | UCN | GCLM | IFNB1 | PYCARD | TLR3
3 genes	1.32e-09	FOXP3 | HSP90AA1 | TLR3
3 genes	1.35e-09	HSP90AA1 | UCN | IFNB1
4 genes	1.36e-09	FOXP3 | SLC7A11 | UCN | PYCARD
6 genes	1.37e-09	TF | FOXP3 | LY96 | GCLM | IFNB1 | TLR3
5 genes	1.39e-09	TF | SLC7A11 | GCLM | IFNB1 | PYCARD
4 genes	1.39e-09	TF | HSP90AA1 | UCN | IFNB1
5 genes	1.4e-09	LY96 | HSP90AA1 | UCN | GCLM | IFNB1
3 genes	1.42e-09	FOXP3 | UCN | IFNB1
3 genes	1.46e-09	SLC7A11 | UCN | GCLM
5 genes	1.57e-09	FOXP3 | LY96 | HSP90AA1 | UCN | GCLM
4 genes	1.63e-09	TF | LY96 | GCLM | TLR3
7 genes	1.64e-09	TF | FOXP3 | LY96 | HSP90AA1 | IFNB1 | PYCARD | TLR3
6 genes	1.65e-09	TF | FOXP3 | LY96 | HSP90AA1 | PYCARD | TLR3
6 genes	1.69e-09	TF | SLC7A11 | UCN | GCLM | PYCARD | TLR3
5 genes	1.69e-09	LY96 | HSP90AA1 | GCLM | IFNB1 | TLR3
5 genes	1.69e-09	TF | LY96 | HSP90AA1 | GCLM | TLR3
5 genes	1.72e-09	TF | LY96 | SLC7A11 | HSP90AA1 | IFNB1
4 genes	1.76e-09	SLC7A11 | UCN | GCLM | TLR3
4 genes	1.79e-09	TF | GCLM | PYCARD | TLR3
4 genes	1.8e-09	LY96 | GCLM | PYCARD | TLR3
4 genes	1.8e-09	HSP90AA1 | UCN | GCLM | IFNB1
6 genes	1.8e-09	TF | LY96 | HSP90AA1 | IFNB1 | PYCARD | TLR3
2 genes	1.82e-09	TF | TLR3
4 genes	1.85e-09	FOXP3 | LY96 | UCN | IFNB1
4 genes	1.86e-09	TF | FOXP3 | GCLM | PYCARD
5 genes	1.9e-09	TF | HSP90AA1 | GCLM | PYCARD | TLR3
5 genes	1.91e-09	TF | FOXP3 | LY96 | UCN | IFNB1
6 genes	1.95e-09	TF | FOXP3 | HSP90AA1 | UCN | IFNB1 | PYCARD
5 genes	1.95e-09	FOXP3 | SLC7A11 | HSP90AA1 | GCLM | PYCARD
6 genes	1.96e-09	TF | LY96 | SLC7A11 | IFNB1 | PYCARD | TLR3
3 genes	1.97e-09	UCN | IFNB1 | TLR3
4 genes	1.99e-09	FOXP3 | SLC7A11 | HSP90AA1 | IFNB1
7 genes	2e-09	TF | FOXP3 | LY96 | SLC7A11 | HSP90AA1 | IFNB1 | PYCARD
4 genes	2.06e-09	TF | FOXP3 | UCN | GCLM
5 genes	2.06e-09	TF | FOXP3 | HSP90AA1 | UCN | GCLM
4 genes	2.08e-09	LY96 | IFNB1 | PYCARD | TLR3
6 genes	2.13e-09	TF | FOXP3 | LY96 | HSP90AA1 | UCN | PYCARD
1 gene	2.15e-09	TLR3
6 genes	2.15e-09	TF | LY96 | HSP90AA1 | GCLM | PYCARD | TLR3
5 genes	2.15e-09	TF | UCN | GCLM | IFNB1 | PYCARD
7 genes	2.23e-09	TF | LY96 | SLC7A11 | HSP90AA1 | GCLM | PYCARD | TLR3
5 genes	2.28e-09	TF | FOXP3 | LY96 | PYCARD | TLR3
4 genes	2.33e-09	TF | HSP90AA1 | PYCARD | TLR3
4 genes	2.38e-09	TF | HSP90AA1 | IFNB1 | PYCARD
4 genes	2.51e-09	FOXP3 | SLC7A11 | GCLM | IFNB1
5 genes	2.53e-09	TF | FOXP3 | LY96 | GCLM | IFNB1
6 genes	2.53e-09	TF | FOXP3 | LY96 | GCLM | IFNB1 | PYCARD
6 genes	2.62e-09	TF | FOXP3 | LY96 | UCN | IFNB1 | PYCARD
4 genes	2.63e-09	SLC7A11 | HSP90AA1 | UCN | PYCARD
5 genes	2.65e-09	SLC7A11 | UCN | GCLM | IFNB1 | TLR3
5 genes	2.74e-09	FOXP3 | LY96 | SLC7A11 | UCN | IFNB1
5 genes	2.81e-09	TF | SLC7A11 | GCLM | PYCARD | TLR3
4 genes	2.82e-09	FOXP3 | SLC7A11 | PYCARD | TLR3
5 genes	2.82e-09	SLC7A11 | HSP90AA1 | GCLM | IFNB1 | PYCARD
4 genes	2.87e-09	LY96 | HSP90AA1 | GCLM | TLR3
6 genes	2.87e-09	TF | LY96 | GCLM | IFNB1 | PYCARD | TLR3
5 genes	3.13e-09	TF | LY96 | UCN | IFNB1 | PYCARD
4 genes	3.15e-09	TF | LY96 | HSP90AA1 | IFNB1
7 genes	3.29e-09	TF | LY96 | SLC7A11 | GCLM | IFNB1 | PYCARD | TLR3
3 genes	3.33e-09	TF | UCN | GCLM
7 genes	3.35e-09	TF | FOXP3 | LY96 | SLC7A11 | IFNB1 | PYCARD | TLR3
5 genes	3.39e-09	FOXP3 | LY96 | UCN | IFNB1 | PYCARD
4 genes	3.4e-09	TF | FOXP3 | GCLM | TLR3
7 genes	3.45e-09	FOXP3 | LY96 | SLC7A11 | GCLM | IFNB1 | PYCARD | TLR3
7 genes	3.54e-09	TF | FOXP3 | SLC7A11 | UCN | GCLM | PYCARD | TLR3
6 genes	3.56e-09	TF | LY96 | HSP90AA1 | GCLM | IFNB1 | PYCARD
4 genes	3.61e-09	FOXP3 | SLC7A11 | GCLM | PYCARD
4 genes	3.64e-09	FOXP3 | SLC7A11 | UCN | IFNB1
6 genes	3.64e-09	TF | FOXP3 | SLC7A11 | IFNB1 | PYCARD | TLR3
4 genes	3.67e-09	FOXP3 | HSP90AA1 | UCN | IFNB1
5 genes	3.68e-09	TF | LY96 | HSP90AA1 | IFNB1 | PYCARD
4 genes	3.72e-09	TF | HSP90AA1 | UCN | TLR3
3 genes	3.92e-09	SLC7A11 | HSP90AA1 | UCN
6 genes	3.95e-09	FOXP3 | SLC7A11 | HSP90AA1 | UCN | GCLM | TLR3
5 genes	3.96e-09	TF | HSP90AA1 | UCN | PYCARD | TLR3
5 genes	4.09e-09	HSP90AA1 | UCN | GCLM | IFNB1 | TLR3
6 genes	4.15e-09	LY96 | SLC7A11 | HSP90AA1 | GCLM | IFNB1 | PYCARD
5 genes	4.15e-09	LY96 | HSP90AA1 | GCLM | IFNB1 | PYCARD
6 genes	4.25e-09	FOXP3 | HSP90AA1 | UCN | GCLM | IFNB1 | PYCARD
3 genes	4.36e-09	TF | FOXP3 | UCN
5 genes	4.4e-09	TF | FOXP3 | GCLM | IFNB1 | TLR3
3 genes	4.42e-09	TF | LY96 | HSP90AA1
5 genes	4.42e-09	FOXP3 | LY96 | SLC7A11 | UCN | PYCARD
5 genes	4.53e-09	FOXP3 | SLC7A11 | HSP90AA1 | IFNB1 | PYCARD
5 genes	4.63e-09	TF | SLC7A11 | HSP90AA1 | IFNB1 | PYCARD
5 genes	4.66e-09	HSP90AA1 | GCLM | IFNB1 | PYCARD | TLR3
4 genes	4.68e-09	TF | LY96 | SLC7A11 | GCLM
5 genes	4.76e-09	TF | LY96 | IFNB1 | PYCARD | TLR3
5 genes	4.79e-09	LY96 | SLC7A11 | UCN | IFNB1 | PYCARD
5 genes	4.89e-09	FOXP3 | SLC7A11 | HSP90AA1 | UCN | GCLM
4 genes	4.9e-09	TF | UCN | PYCARD | TLR3
8 genes	4.92e-09	TF | FOXP3 | LY96 | HSP90AA1 | GCLM | IFNB1 | PYCARD | TLR3
6 genes	4.95e-09	TF | LY96 | HSP90AA1 | GCLM | IFNB1 | TLR3
5 genes	4.97e-09	FOXP3 | LY96 | HSP90AA1 | PYCARD | TLR3
5 genes	4.97e-09	LY96 | UCN | GCLM | IFNB1 | PYCARD
3 genes	4.98e-09	TF | SLC7A11 | IFNB1
3 genes	5.14e-09	TF | LY96 | TLR3
6 genes	5.23e-09	TF | FOXP3 | LY96 | GCLM | PYCARD | TLR3
4 genes	5.3e-09	TF | HSP90AA1 | GCLM | TLR3
5 genes	5.34e-09	TF | SLC7A11 | HSP90AA1 | GCLM | PYCARD
5 genes	5.35e-09	LY96 | HSP90AA1 | UCN | GCLM | PYCARD
3 genes	5.44e-09	HSP90AA1 | GCLM | IFNB1
5 genes	5.46e-09	FOXP3 | LY96 | HSP90AA1 | IFNB1 | PYCARD
4 genes	5.49e-09	FOXP3 | SLC7A11 | UCN | GCLM
5 genes	5.5e-09	FOXP3 | LY96 | HSP90AA1 | GCLM | IFNB1
5 genes	5.6e-09	TF | LY96 | SLC7A11 | GCLM | TLR3
6 genes	5.84e-09	TF | FOXP3 | LY96 | SLC7A11 | IFNB1 | TLR3
7 genes	5.93e-09	TF | FOXP3 | LY96 | HSP90AA1 | UCN | GCLM | PYCARD
4 genes	5.96e-09	FOXP3 | LY96 | IFNB1 | TLR3
5 genes	5.98e-09	FOXP3 | LY96 | HSP90AA1 | GCLM | PYCARD
4 genes	6.14e-09	FOXP3 | LY96 | HSP90AA1 | GCLM
6 genes	6.53e-09	FOXP3 | SLC7A11 | UCN | GCLM | PYCARD | TLR3
4 genes	6.54e-09	TF | FOXP3 | LY96 | UCN
4 genes	6.6e-09	SLC7A11 | HSP90AA1 | IFNB1 | TLR3
6 genes	6.73e-09	TF | FOXP3 | LY96 | UCN | GCLM | PYCARD
4 genes	6.79e-09	TF | SLC7A11 | IFNB1 | TLR3
5 genes	6.83e-09	FOXP3 | LY96 | HSP90AA1 | UCN | PYCARD
4 genes	7.33e-09	TF | LY96 | SLC7A11 | UCN
5 genes	7.39e-09	TF | HSP90AA1 | UCN | IFNB1 | PYCARD
3 genes	7.7e-09	FOXP3 | IFNB1 | TLR3
4 genes	7.91e-09	TF | HSP90AA1 | UCN | GCLM
5 genes	7.92e-09	TF | LY96 | SLC7A11 | IFNB1 | TLR3
3 genes	7.96e-09	TF | IFNB1 | TLR3
5 genes	7.99e-09	TF | SLC7A11 | IFNB1 | PYCARD | TLR3
4 genes	8.01e-09	LY96 | SLC7A11 | HSP90AA1 | IFNB1
4 genes	8.01e-09	FOXP3 | LY96 | SLC7A11 | GCLM
6 genes	8.01e-09	FOXP3 | LY96 | SLC7A11 | GCLM | IFNB1 | PYCARD
4 genes	8.31e-09	FOXP3 | LY96 | HSP90AA1 | IFNB1
4 genes	8.46e-09	FOXP3 | LY96 | HSP90AA1 | UCN
4 genes	8.74e-09	LY96 | UCN | GCLM | PYCARD
5 genes	8.94e-09	TF | FOXP3 | IFNB1 | PYCARD | TLR3
4 genes	8.97e-09	LY96 | HSP90AA1 | UCN | PYCARD
4 genes	9.02e-09	FOXP3 | UCN | IFNB1 | PYCARD
6 genes	9.24e-09	TF | LY96 | SLC7A11 | HSP90AA1 | GCLM | PYCARD
4 genes	9.28e-09	SLC7A11 | HSP90AA1 | GCLM | IFNB1
6 genes	9.3e-09	FOXP3 | LY96 | SLC7A11 | UCN | IFNB1 | PYCARD
5 genes	9.48e-09	TF | LY96 | HSP90AA1 | GCLM | PYCARD
6 genes	9.53e-09	TF | LY96 | SLC7A11 | GCLM | PYCARD | TLR3
5 genes	9.57e-09	SLC7A11 | HSP90AA1 | GCLM | PYCARD | TLR3
3 genes	9.72e-09	GCLM | PYCARD | TLR3
3 genes	9.74e-09	LY96 | HSP90AA1 | UCN
3 genes	9.91e-09	LY96 | UCN | IFNB1
5 genes	1.01e-08	FOXP3 | LY96 | SLC7A11 | HSP90AA1 | PYCARD
5 genes	1.01e-08	TF | FOXP3 | SLC7A11 | HSP90AA1 | IFNB1
4 genes	1.06e-08	FOXP3 | SLC7A11 | HSP90AA1 | PYCARD
4 genes	1.08e-08	TF | SLC7A11 | GCLM | PYCARD
7 genes	1.13e-08	TF | FOXP3 | LY96 | GCLM | IFNB1 | PYCARD | TLR3
6 genes	1.18e-08	TF | FOXP3 | LY96 | SLC7A11 | PYCARD | TLR3
4 genes	1.2e-08	TF | HSP90AA1 | GCLM | IFNB1
6 genes	1.21e-08	TF | FOXP3 | LY96 | SLC7A11 | HSP90AA1 | IFNB1
5 genes	1.22e-08	TF | UCN | GCLM | PYCARD | TLR3
3 genes	1.25e-08	TF | HSP90AA1 | IFNB1
4 genes	1.25e-08	HSP90AA1 | IFNB1 | PYCARD | TLR3
5 genes	1.25e-08	TF | FOXP3 | LY96 | UCN | PYCARD
5 genes	1.26e-08	FOXP3 | SLC7A11 | UCN | GCLM | PYCARD
5 genes	1.28e-08	LY96 | SLC7A11 | GCLM | IFNB1 | TLR3
4 genes	1.3e-08	TF | FOXP3 | HSP90AA1 | PYCARD
4 genes	1.33e-08	FOXP3 | SLC7A11 | GCLM | TLR3
4 genes	1.33e-08	TF | LY96 | GCLM | IFNB1
4 genes	1.34e-08	TF | SLC7A11 | UCN | PYCARD
4 genes	1.36e-08	TF | FOXP3 | HSP90AA1 | UCN
3 genes	1.37e-08	FOXP3 | LY96 | TLR3
3 genes	1.37e-08	IFNB1 | PYCARD | TLR3
6 genes	1.38e-08	TF | LY96 | SLC7A11 | HSP90AA1 | IFNB1 | PYCARD
4 genes	1.39e-08	FOXP3 | HSP90AA1 | IFNB1 | TLR3
5 genes	1.41e-08	TF | FOXP3 | HSP90AA1 | IFNB1 | PYCARD
5 genes	1.42e-08	FOXP3 | LY96 | SLC7A11 | PYCARD | TLR3
4 genes	1.45e-08	TF | FOXP3 | SLC7A11 | HSP90AA1
5 genes	1.47e-08	FOXP3 | HSP90AA1 | GCLM | IFNB1 | TLR3
3 genes	1.51e-08	UCN | GCLM | IFNB1
4 genes	1.57e-08	SLC7A11 | UCN | IFNB1 | PYCARD
4 genes	1.57e-08	LY96 | UCN | IFNB1 | PYCARD
6 genes	1.58e-08	TF | HSP90AA1 | UCN | GCLM | PYCARD | TLR3
5 genes	1.61e-08	TF | FOXP3 | LY96 | HSP90AA1 | UCN
4 genes	1.63e-08	FOXP3 | HSP90AA1 | GCLM | TLR3
3 genes	1.66e-08	LY96 | HSP90AA1 | IFNB1
5 genes	1.73e-08	LY96 | SLC7A11 | GCLM | PYCARD | TLR3
5 genes	1.74e-08	TF | LY96 | SLC7A11 | HSP90AA1 | PYCARD
5 genes	1.78e-08	TF | LY96 | GCLM | IFNB1 | PYCARD
4 genes	1.83e-08	FOXP3 | LY96 | UCN | PYCARD
2 genes	1.92e-08	LY96 | UCN
6 genes	1.93e-08	FOXP3 | SLC7A11 | HSP90AA1 | UCN | GCLM | PYCARD
4 genes	1.93e-08	FOXP3 | LY96 | SLC7A11 | UCN
2 genes	1.95e-08	TF | HSP90AA1
4 genes	2.13e-08	UCN | GCLM | IFNB1 | TLR3
5 genes	2.15e-08	LY96 | GCLM | IFNB1 | PYCARD | TLR3
4 genes	2.15e-08	TF | FOXP3 | HSP90AA1 | GCLM
3 genes	2.17e-08	TF | PYCARD | TLR3
3 genes	2.17e-08	TF | UCN | TLR3
4 genes	2.28e-08	FOXP3 | GCLM | PYCARD | TLR3
4 genes	2.29e-08	GCLM | IFNB1 | PYCARD | TLR3
3 genes	2.3e-08	FOXP3 | PYCARD | TLR3
4 genes	2.32e-08	LY96 | SLC7A11 | IFNB1 | TLR3
5 genes	2.33e-08	FOXP3 | LY96 | UCN | GCLM | IFNB1
3 genes	2.37e-08	TF | UCN | IFNB1
4 genes	2.44e-08	TF | GCLM | IFNB1 | PYCARD
4 genes	2.45e-08	LY96 | UCN | GCLM | IFNB1
3 genes	2.51e-08	SLC7A11 | PYCARD | TLR3
5 genes	2.54e-08	TF | FOXP3 | LY96 | HSP90AA1 | PYCARD
5 genes	2.56e-08	TF | LY96 | UCN | GCLM | PYCARD
5 genes	2.64e-08	TF | FOXP3 | LY96 | HSP90AA1 | GCLM
6 genes	2.64e-08	TF | FOXP3 | LY96 | HSP90AA1 | GCLM | PYCARD
6 genes	2.65e-08	TF | FOXP3 | LY96 | HSP90AA1 | UCN | GCLM
3 genes	2.69e-08	TF | GCLM | IFNB1
5 genes	2.75e-08	TF | FOXP3 | UCN | IFNB1 | PYCARD
5 genes	2.77e-08	FOXP3 | SLC7A11 | UCN | GCLM | TLR3
4 genes	2.91e-08	LY96 | SLC7A11 | PYCARD | TLR3
4 genes	3.15e-08	TF | LY96 | HSP90AA1 | UCN
4 genes	3.29e-08	HSP90AA1 | GCLM | IFNB1 | TLR3
7 genes	3.35e-08	TF | FOXP3 | LY96 | SLC7A11 | UCN | IFNB1 | PYCARD
4 genes	3.41e-08	TF | LY96 | SLC7A11 | HSP90AA1
4 genes	3.42e-08	TF | SLC7A11 | PYCARD | TLR3
4 genes	3.44e-08	FOXP3 | LY96 | SLC7A11 | HSP90AA1
3 genes	3.45e-08	LY96 | SLC7A11 | UCN
3 genes	3.45e-08	TF | LY96 | UCN
4 genes	3.48e-08	LY96 | SLC7A11 | UCN | PYCARD
5 genes	3.55e-08	TF | FOXP3 | HSP90AA1 | GCLM | PYCARD
5 genes	3.6e-08	HSP90AA1 | UCN | GCLM | IFNB1 | PYCARD
4 genes	3.67e-08	LY96 | SLC7A11 | GCLM | TLR3
5 genes	3.72e-08	FOXP3 | HSP90AA1 | UCN | IFNB1 | PYCARD
4 genes	3.73e-08	FOXP3 | HSP90AA1 | GCLM | IFNB1
6 genes	3.74e-08	LY96 | SLC7A11 | HSP90AA1 | GCLM | PYCARD | TLR3
2 genes	3.84e-08	FOXP3 | TLR3
3 genes	3.91e-08	SLC7A11 | UCN | TLR3
5 genes	3.91e-08	TF | FOXP3 | LY96 | SLC7A11 | HSP90AA1
5 genes	3.93e-08	TF | FOXP3 | LY96 | UCN | GCLM
4 genes	3.94e-08	TF | FOXP3 | PYCARD | TLR3
3 genes	4.14e-08	HSP90AA1 | IFNB1 | PYCARD
3 genes	4.26e-08	HSP90AA1 | PYCARD | TLR3
3 genes	4.34e-08	FOXP3 | SLC7A11 | GCLM
5 genes	4.39e-08	LY96 | HSP90AA1 | IFNB1 | PYCARD | TLR3
5 genes	4.49e-08	LY96 | SLC7A11 | IFNB1 | PYCARD | TLR3
4 genes	4.58e-08	TF | HSP90AA1 | GCLM | PYCARD
4 genes	4.69e-08	TF | SLC7A11 | HSP90AA1 | TLR3
4 genes	4.69e-08	FOXP3 | HSP90AA1 | IFNB1 | PYCARD
6 genes	4.74e-08	TF | FOXP3 | LY96 | IFNB1 | PYCARD | TLR3
4 genes	4.84e-08	TF | SLC7A11 | HSP90AA1 | PYCARD
3 genes	4.99e-08	LY96 | UCN | PYCARD
3 genes	5.08e-08	TF | IFNB1 | PYCARD
4 genes	5.13e-08	TF | FOXP3 | LY96 | HSP90AA1
4 genes	5.2e-08	TF | LY96 | HSP90AA1 | PYCARD
3 genes	5.2e-08	TF | HSP90AA1 | UCN
4 genes	5.31e-08	TF | LY96 | GCLM | PYCARD
4 genes	5.34e-08	SLC7A11 | UCN | GCLM | PYCARD
3 genes	5.35e-08	FOXP3 | SLC7A11 | TLR3
3 genes	5.59e-08	LY96 | GCLM | TLR3
2 genes	5.76e-08	FOXP3 | UCN
4 genes	5.81e-08	HSP90AA1 | UCN | IFNB1 | PYCARD
4 genes	5.98e-08	SLC7A11 | GCLM | PYCARD | TLR3
4 genes	6.31e-08	TF | UCN | IFNB1 | PYCARD
5 genes	6.68e-08	LY96 | SLC7A11 | HSP90AA1 | GCLM | PYCARD
3 genes	7.21e-08	TF | SLC7A11 | UCN
3 genes	7.22e-08	LY96 | PYCARD | TLR3
3 genes	7.34e-08	FOXP3 | GCLM | TLR3
6 genes	7.81e-08	LY96 | SLC7A11 | GCLM | IFNB1 | PYCARD | TLR3
3 genes	8.1e-08	LY96 | UCN | GCLM
3 genes	8.27e-08	TF | FOXP3 | TLR3
4 genes	8.29e-08	TF | LY96 | HSP90AA1 | GCLM
4 genes	8.43e-08	HSP90AA1 | GCLM | PYCARD | TLR3
4 genes	8.62e-08	LY96 | HSP90AA1 | UCN | GCLM
5 genes	8.73e-08	SLC7A11 | GCLM | IFNB1 | PYCARD | TLR3
3 genes	8.87e-08	HSP90AA1 | UCN | TLR3
4 genes	8.88e-08	TF | FOXP3 | LY96 | TLR3
4 genes	9.41e-08	LY96 | HSP90AA1 | GCLM | IFNB1
5 genes	9.41e-08	TF | LY96 | HSP90AA1 | UCN | PYCARD
3 genes	1e-07	FOXP3 | HSP90AA1 | PYCARD
4 genes	1.06e-07	LY96 | SLC7A11 | HSP90AA1 | GCLM
4 genes	1.09e-07	SLC7A11 | HSP90AA1 | IFNB1 | PYCARD
4 genes	1.1e-07	LY96 | SLC7A11 | GCLM | PYCARD
3 genes	1.12e-07	FOXP3 | SLC7A11 | HSP90AA1
3 genes	1.18e-07	FOXP3 | SLC7A11 | UCN
3 genes	1.21e-07	FOXP3 | LY96 | GCLM
2 genes	1.24e-07	HSP90AA1 | IFNB1
3 genes	1.27e-07	TF | HSP90AA1 | GCLM
3 genes	1.29e-07	GCLM | IFNB1 | PYCARD
4 genes	1.3e-07	FOXP3 | HSP90AA1 | UCN | GCLM
6 genes	1.31e-07	LY96 | HSP90AA1 | GCLM | IFNB1 | PYCARD | TLR3
3 genes	1.38e-07	TF | GCLM | TLR3
3 genes	1.4e-07	SLC7A11 | UCN | PYCARD
4 genes	1.43e-07	TF | LY96 | IFNB1 | PYCARD
2 genes	1.48e-07	PYCARD | TLR3
5 genes	1.49e-07	LY96 | SLC7A11 | GCLM | IFNB1 | PYCARD
4 genes	1.52e-07	LY96 | SLC7A11 | GCLM | IFNB1
5 genes	1.56e-07	FOXP3 | LY96 | GCLM | IFNB1 | PYCARD
4 genes	1.62e-07	SLC7A11 | HSP90AA1 | GCLM | PYCARD
4 genes	1.66e-07	FOXP3 | GCLM | IFNB1 | TLR3
3 genes	1.7e-07	FOXP3 | HSP90AA1 | IFNB1
4 genes	1.74e-07	TF | LY96 | SLC7A11 | TLR3
6 genes	1.79e-07	TF | FOXP3 | LY96 | SLC7A11 | IFNB1 | PYCARD
4 genes	1.82e-07	UCN | GCLM | IFNB1 | PYCARD
5 genes	1.92e-07	LY96 | HSP90AA1 | GCLM | PYCARD | TLR3
5 genes	1.98e-07	TF | LY96 | HSP90AA1 | UCN | GCLM
4 genes	2.02e-07	SLC7A11 | GCLM | IFNB1 | TLR3
2 genes	2.07e-07	FOXP3 | HSP90AA1
4 genes	2.11e-07	TF | FOXP3 | IFNB1 | PYCARD
4 genes	2.13e-07	FOXP3 | HSP90AA1 | UCN | PYCARD
5 genes	2.16e-07	TF | FOXP3 | LY96 | SLC7A11 | PYCARD
3 genes	2.16e-07	FOXP3 | UCN | GCLM
4 genes	2.3e-07	SLC7A11 | GCLM | IFNB1 | PYCARD
3 genes	2.32e-07	SLC7A11 | GCLM | IFNB1
4 genes	2.35e-07	TF | FOXP3 | UCN | PYCARD
4 genes	2.36e-07	HSP90AA1 | GCLM | IFNB1 | PYCARD
5 genes	2.38e-07	FOXP3 | HSP90AA1 | GCLM | IFNB1 | PYCARD
6 genes	2.41e-07	TF | LY96 | HSP90AA1 | UCN | GCLM | PYCARD
4 genes	2.46e-07	FOXP3 | LY96 | SLC7A11 | TLR3
2 genes	2.75e-07	SLC7A11 | UCN
3 genes	2.77e-07	FOXP3 | HSP90AA1 | UCN
3 genes	2.81e-07	TF | FOXP3 | HSP90AA1
4 genes	2.83e-07	HSP90AA1 | UCN | PYCARD | TLR3
3 genes	2.96e-07	TF | FOXP3 | IFNB1
4 genes	3.01e-07	TF | LY96 | UCN | GCLM
3 genes	3.13e-07	UCN | PYCARD | TLR3
4 genes	3.17e-07	FOXP3 | LY96 | GCLM | PYCARD
4 genes	3.22e-07	TF | LY96 | SLC7A11 | PYCARD
4 genes	3.37e-07	FOXP3 | LY96 | GCLM | IFNB1
3 genes	3.43e-07	TF | SLC7A11 | HSP90AA1
3 genes	3.45e-07	FOXP3 | GCLM | IFNB1
4 genes	3.51e-07	LY96 | HSP90AA1 | IFNB1 | PYCARD
3 genes	3.55e-07	SLC7A11 | GCLM | PYCARD
4 genes	3.61e-07	TF | FOXP3 | LY96 | SLC7A11
4 genes	3.69e-07	LY96 | HSP90AA1 | PYCARD | TLR3
3 genes	3.71e-07	TF | GCLM | PYCARD
5 genes	3.72e-07	TF | FOXP3 | LY96 | SLC7A11 | TLR3
3 genes	4.3e-07	TF | SLC7A11 | PYCARD
3 genes	4.35e-07	TF | HSP90AA1 | PYCARD
5 genes	4.48e-07	FOXP3 | HSP90AA1 | UCN | GCLM | PYCARD
3 genes	4.52e-07	HSP90AA1 | IFNB1 | TLR3
4 genes	4.62e-07	TF | LY96 | UCN | PYCARD
3 genes	4.74e-07	FOXP3 | LY96 | HSP90AA1
5 genes	4.92e-07	TF | FOXP3 | HSP90AA1 | UCN | PYCARD
2 genes	5.05e-07	GCLM | IFNB1
4 genes	5.46e-07	TF | FOXP3 | LY96 | GCLM
5 genes	5.46e-07	TF | FOXP3 | LY96 | GCLM | PYCARD
4 genes	5.53e-07	FOXP3 | HSP90AA1 | GCLM | PYCARD
3 genes	5.71e-07	LY96 | SLC7A11 | HSP90AA1
3 genes	5.71e-07	LY96 | SLC7A11 | GCLM
3 genes	5.82e-07	TF | LY96 | PYCARD
5 genes	6.2e-07	HSP90AA1 | UCN | GCLM | PYCARD | TLR3
4 genes	6.48e-07	HSP90AA1 | UCN | GCLM | TLR3
3 genes	6.51e-07	TF | FOXP3 | PYCARD
5 genes	6.95e-07	FOXP3 | SLC7A11 | GCLM | IFNB1 | PYCARD
2 genes	7.66e-07	UCN | IFNB1
4 genes	7.82e-07	UCN | GCLM | PYCARD | TLR3
4 genes	8.28e-07	TF | FOXP3 | SLC7A11 | PYCARD
4 genes	9.1e-07	FOXP3 | UCN | GCLM | PYCARD
3 genes	9.47e-07	TF | LY96 | IFNB1
3 genes	9.57e-07	LY96 | SLC7A11 | TLR3
3 genes	9.81e-07	TF | FOXP3 | SLC7A11
4 genes	9.97e-07	TF | LY96 | IFNB1 | TLR3
5 genes	1.03e-06	TF | LY96 | SLC7A11 | PYCARD | TLR3
5 genes	1.13e-06	TF | HSP90AA1 | UCN | GCLM | PYCARD
4 genes	1.14e-06	TF | LY96 | SLC7A11 | IFNB1
4 genes	1.15e-06	SLC7A11 | IFNB1 | PYCARD | TLR3
2 genes	1.2e-06	UCN | TLR3
4 genes	1.22e-06	LY96 | GCLM | IFNB1 | TLR3
4 genes	1.23e-06	FOXP3 | GCLM | IFNB1 | PYCARD
1 gene	1.34e-06	TF
5 genes	1.37e-06	TF | FOXP3 | SLC7A11 | IFNB1 | PYCARD
4 genes	1.38e-06	SLC7A11 | HSP90AA1 | GCLM | TLR3
3 genes	1.42e-06	TF | SLC7A11 | TLR3
4 genes	1.46e-06	TF | SLC7A11 | IFNB1 | PYCARD
2 genes	1.47e-06	TF | IFNB1
2 genes	1.57e-06	TF | PYCARD
2 genes	1.7e-06	TF | GCLM
3 genes	1.94e-06	FOXP3 | UCN | PYCARD
5 genes	2.05e-06	TF | LY96 | SLC7A11 | IFNB1 | PYCARD
5 genes	2.08e-06	TF | FOXP3 | LY96 | IFNB1 | PYCARD
3 genes	2.17e-06	UCN | GCLM | TLR3
3 genes	2.2e-06	HSP90AA1 | GCLM | TLR3
4 genes	2.32e-06	FOXP3 | LY96 | HSP90AA1 | PYCARD
3 genes	2.45e-06	UCN | IFNB1 | PYCARD
4 genes	2.53e-06	LY96 | SLC7A11 | HSP90AA1 | PYCARD
2 genes	2.62e-06	GCLM | TLR3
3 genes	2.78e-06	GCLM | IFNB1 | TLR3
4 genes	2.86e-06	TF | FOXP3 | LY96 | PYCARD
3 genes	2.9e-06	SLC7A11 | HSP90AA1 | GCLM
4 genes	2.98e-06	TF | FOXP3 | LY96 | IFNB1
3 genes	3.05e-06	HSP90AA1 | UCN | GCLM
3 genes	3.18e-06	FOXP3 | IFNB1 | PYCARD
4 genes	3.28e-06	TF | FOXP3 | SLC7A11 | IFNB1
4 genes	3.3e-06	FOXP3 | LY96 | IFNB1 | PYCARD
2 genes	3.42e-06	TF | UCN
3 genes	3.64e-06	SLC7A11 | HSP90AA1 | IFNB1
4 genes	3.64e-06	TF | UCN | GCLM | PYCARD
2 genes	3.95e-06	LY96 | TLR3
3 genes	4.05e-06	LY96 | IFNB1 | TLR3
3 genes	4.31e-06	LY96 | GCLM | PYCARD
4 genes	4.47e-06	TF | HSP90AA1 | UCN | PYCARD
2 genes	4.48e-06	HSP90AA1 | TLR3
2 genes	5.09e-06	UCN | GCLM
1 gene	5.19e-06	UCN
2 genes	5.49e-06	UCN | PYCARD
3 genes	5.88e-06	LY96 | HSP90AA1 | GCLM
3 genes	6.19e-06	FOXP3 | HSP90AA1 | GCLM
3 genes	6.38e-06	SLC7A11 | HSP90AA1 | TLR3
4 genes	6.92e-06	LY96 | GCLM | IFNB1 | PYCARD
2 genes	7.01e-06	IFNB1 | PYCARD
2 genes	7.7e-06	LY96 | HSP90AA1
2 genes	8.37e-06	IFNB1 | TLR3
3 genes	8.53e-06	TF | LY96 | GCLM
3 genes	8.71e-06	SLC7A11 | HSP90AA1 | PYCARD
3 genes	8.98e-06	LY96 | GCLM | IFNB1
2 genes	9.73e-06	SLC7A11 | TLR3
3 genes	1.02e-05	UCN | GCLM | PYCARD
5 genes	1.03e-05	TF | FOXP3 | LY96 | SLC7A11 | IFNB1
3 genes	1.07e-05	LY96 | IFNB1 | PYCARD
3 genes	1.16e-05	FOXP3 | GCLM | PYCARD
3 genes	1.28e-05	LY96 | HSP90AA1 | PYCARD
3 genes	1.64e-05	TF | FOXP3 | LY96
2 genes	2.07e-05	HSP90AA1 | UCN
4 genes	2.11e-05	FOXP3 | LY96 | SLC7A11 | IFNB1
2 genes	2.21e-05	HSP90AA1 | GCLM
2 genes	2.29e-05	SLC7A11 | IFNB1
2 genes	2.34e-05	FOXP3 | IFNB1
3 genes	2.56e-05	FOXP3 | LY96 | PYCARD
2 genes	2.9e-05	FOXP3 | GCLM
3 genes	3.36e-05	TF | LY96 | SLC7A11
3 genes	3.49e-05	FOXP3 | SLC7A11 | IFNB1
3 genes	3.63e-05	TF | UCN | PYCARD
4 genes	3.95e-05	LY96 | HSP90AA1 | GCLM | PYCARD
3 genes	4.24e-05	HSP90AA1 | UCN | PYCARD
2 genes	4.34e-05	LY96 | GCLM
3 genes	4.5e-05	FOXP3 | LY96 | IFNB1
3 genes	4.75e-05	HSP90AA1 | GCLM | PYCARD
2 genes	6.8e-05	TF | LY96
4 genes	7.03e-05	HSP90AA1 | UCN | GCLM | PYCARD
2 genes	7.83e-05	LY96 | PYCARD
1 gene	8.13e-05	IFNB1
3 genes	8.52e-05	SLC7A11 | GCLM | TLR3
2 genes	9.93e-05	TF | FOXP3
4 genes	0.000115322	FOXP3 | SLC7A11 | IFNB1 | PYCARD
5 genes	0.000115322	FOXP3 | LY96 | SLC7A11 | IFNB1 | PYCARD
3 genes	0.000123555	SLC7A11 | IFNB1 | PYCARD
3 genes	0.000132238	SLC7A11 | IFNB1 | TLR3
2 genes	0.000156858	FOXP3 | PYCARD
4 genes	0.000278257	LY96 | SLC7A11 | IFNB1 | PYCARD
1 gene	0.000288334	HSP90AA1
1 gene	0.000306872	FOXP3
2 genes	0.000332402	SLC7A11 | GCLM
2 genes	0.000374377	GCLM | PYCARD
3 genes	0.00039905	FOXP3 | SLC7A11 | PYCARD
2 genes	0.000446354	HSP90AA1 | PYCARD
4 genes	0.000464263	FOXP3 | LY96 | SLC7A11 | PYCARD
3 genes	0.00049791	FOXP3 | LY96 | SLC7A11
2 genes	0.000567783	SLC7A11 | HSP90AA1
2 genes	0.000578725	FOXP3 | LY96
3 genes	0.000744205	LY96 | SLC7A11 | PYCARD
2 genes	0.000773215	FOXP3 | SLC7A11
1 gene	0.000891212	PYCARD
2 genes	0.00168607	LY96 | IFNB1
1 gene	0.0035041	GCLM
3 genes	0.0036956	LY96 | SLC7A11 | IFNB1
2 genes	0.00373124	SLC7A11 | PYCARD
2 genes	0.00549211	TF | SLC7A11
2 genes	0.0119682	LY96 | SLC7A11
1 gene	0.0120645	LY96
1 gene	0.900918	SLC7A11
